# Supplementary material for: Ubiquitin Modification Patterns of Clear Cell Renal Cell Carcinoma and the Ubiquitin Score to Aid Immunotherapy and Targeted Therapy
Source: Front Cell Dev Biol. 2021 May 13;9:659294. doi: 10.3389/fcell.2021.659294 (PMC8158301; doi:10.3389/fcell.2021.659294)
Supplement: Supplementary file 5 [file Data_Sheet_1.xls]

## Sheet: Table S1
Table-S1 Differentially expressed ubiquitin regulators included in this study (TCGA cohort)
symbol	baseMean	Log2FoldChange	IfcSE	stat	pvalue	padj
BIRC7	755.63	7.07949	0.305858	23.1463	1.58269e-118	2.29691e-116
TNIP3	86.1484	3.7735	0.222917	16.9278	2.80587e-64	6.06287e-63
UBD	1448.87	3.18497	0.187904	16.95	1.92487e-64	4.18245e-63
UBE2C	412.388	2.97	0.189132	15.7033	1.43579e-55	2.32489e-54
RASD2	812.469	2.90528	0.136665	21.2584	2.75696e-100	2.30106e-98
TRIM9	923.007	2.85269	0.139845	20.3989	1.7106e-92	1.02357e-90
UBASH3A	174.62	2.81062	0.161522	17.4008	8.13416e-68	2.00997e-66
PSTPIP1	434.562	2.80726	0.148641	18.8862	1.48204e-79	5.68466e-78
UHRF1	264.133	2.78678	0.139172	20.024	3.39963e-89	1.79167e-87
KLHL6	748.659	2.6254	0.125595	20.9037	4.95212e-97	3.59343e-95
MYO1F	2075.21	2.52122	0.111726	22.566	9.34312e-113	1.18755e-110
STAMBPL1	835.479	2.48251	0.0988769	25.1071	4.16004e-139	1.12361e-136
NOD2	273.259	2.47084	0.141594	17.4502	3.43161e-68	8.6109e-67
CORO1A	3741.41	2.44586	0.12678	19.2921	6.25971e-83	2.65213e-81
RNF175	102.986	2.43873	0.149532	16.3091	8.51054e-60	1.59292e-58
ATG16L2	1532.36	2.33846	0.1321	17.7022	4.03496e-70	1.09745e-68
BIRC3	10089.1	2.33714	0.141704	16.4931	4.11205e-61	8.03688e-60
VAV1	795.921	2.32334	0.118325	19.6352	7.73963e-86	3.65322e-84
NCF1	226.588	2.30424	0.132724	17.3612	1.62217e-67	3.96809e-66
STAC3	238.978	2.29851	0.104523	21.9906	3.54433e-107	3.78718e-105
PPP2R2C	178.77	2.24577	0.287901	7.80049	6.16681e-15	1.92498e-14
TRIM74	7.60129	2.22044	0.225052	9.86637	5.8233e-23	2.6596e-22
BTK	596.536	2.19742	0.112606	19.5141	8.32586e-85	3.80078e-83
CORO6	94.8036	2.17688	0.211683	10.2837	8.34472e-25	4.13031e-24
DTL	348.01	2.15092	0.119618	17.9816	2.71595e-72	7.8714e-71
KIF21B	517.073	2.14583	0.114981	18.6624	1.00218e-77	3.61583e-76
TRIM73	14.4506	2.06303	0.187333	11.0126	3.32215e-28	1.91595e-27
HCK	1385.37	2.05629	0.107744	19.085	3.36288e-81	1.34841e-79
DDB2	2865.9	2.03831	0.067831	30.0498	2.19947e-198	2.85154e-195
NCF4	657.046	2.03378	0.115192	17.6556	9.2185e-70	2.46592e-68
USP29	0.872302	1.98419	0.42154	4.70701	2.51378e-06	4.7205e-06
TRIM46	121.594	1.95747	0.175899	11.1284	9.12765e-29	5.38711e-28
BTBD19	680.12	1.93148	0.12082	15.9865	1.5866e-57	2.75734e-56
FBXL8	447.815	1.92899	0.100415	19.2102	3.03928e-82	1.25222e-80
HCLS1	4435.95	1.91764	0.0929214	20.6372	1.2716e-94	8.27048e-93
WDFY4	929.411	1.76035	0.135354	13.0056	1.13769e-38	1.00384e-37
NCF2	1077.12	1.75661	0.112749	15.5799	9.97672e-55	1.56972e-53
NTNG2	182.765	1.72189	0.173599	9.91875	3.45038e-23	1.59306e-22
CDC20	342.09	1.71619	0.152063	11.2861	1.5375e-29	9.33491e-29
CDCA3	223.793	1.71015	0.13734	12.452	1.36456e-35	1.07436e-34
KLHL31	98.7462	1.6955	0.132449	12.8012	1.61503e-37	1.3614e-36
RNF151	1.13801	1.67715	0.311219	5.38897	7.08612e-08	1.46881e-07
SEC31B	445.773	1.66491	0.161644	10.2999	7.05556e-25	3.5083e-24
MARCHF1	1203.59	1.63598	0.133394	12.2643	1.40896e-34	1.06408e-33
UBL4B	2.96861	1.61829	0.269005	6.01583	1.78972e-09	4.11548e-09
PPP1R13L	2811.31	1.6162	0.101215	15.9679	2.13817e-57	3.69937e-56
NEB	1059.18	1.59827	0.256202	6.23835	4.42221e-10	1.05468e-09
OASL	598.534	1.58535	0.14203	11.1621	6.25226e-29	3.71374e-28
CORO7	790.76	1.56983	0.0923958	16.9903	9.69091e-65	2.12229e-63
ISG15	2015.03	1.56109	0.132055	11.8215	3.02179e-32	2.067e-31
FBXO17	6516.08	1.55307	0.0955807	16.2488	2.27648e-59	4.1923e-58
SH3PXD2B	1993.42	1.54617	0.120758	12.8039	1.55926e-37	1.3161e-36
FGR	1060.89	1.52993	0.100522	15.2199	2.61081e-52	3.81747e-51
WDR62	163.242	1.52889	0.124027	12.327	6.47983e-35	4.96702e-34
TAF1D	3444.47	1.5163	0.0787512	19.2543	1.29886e-82	5.43202e-81
SH3D21	886.278	1.47989	0.118118	12.529	5.18342e-36	4.15165e-35
TRIM7	252.212	1.47326	0.175217	8.40816	4.16488e-17	1.45516e-16
ASB2	226.855	1.46098	0.15772	9.2631	1.98574e-20	8.16247e-20
GNB3	43.8898	1.45633	0.215232	6.76632	1.32103e-11	3.45158e-11
MARCHF3	236.115	1.45345	0.0924092	15.7284	9.65728e-56	1.57028e-54
CCRL2	388.143	1.44641	0.115454	12.528	5.24628e-36	4.20027e-35
HECW2	2606.94	1.4328	0.132476	10.8156	2.90499e-27	1.60447e-26
STXBP5L	15.3776	1.41402	0.381603	3.70547	0.000210997	0.000342337
RNF165	405.619	1.40981	0.151404	9.31158	1.25947e-20	5.21903e-20
TNK2	2164.89	1.40063	0.0925525	15.1333	9.7623e-52	1.39696e-50
TRIM22	5681	1.38431	0.0881842	15.6979	1.56383e-55	2.52381e-54
DNAI2	8.44438	1.36935	0.175521	7.8016	6.11271e-15	1.90901e-14
WDR90	1634.62	1.35209	0.0985692	13.7172	8.01024e-43	8.21599e-42
UBXN11	1836.09	1.34568	0.110714	12.1545	5.42697e-34	3.98709e-33
BCL6B	2786.92	1.33698	0.117825	11.3471	7.66479e-30	4.70954e-29
RNF149	5312.45	1.33587	0.0632068	21.1349	3.80112e-99	3.06723e-97
DTX2	784.251	1.32618	0.0758992	17.4729	2.30395e-68	5.84158e-67
FCHSD1	939.383	1.32432	0.101698	13.0221	9.16674e-39	8.12514e-38
CAPN15	2934.04	1.32167	0.0810485	16.3071	8.78488e-60	1.64269e-58
SACS	1625.7	1.31666	0.0985944	13.3543	1.11784e-40	1.0563e-39
SPSB1	2689.68	1.31352	0.134516	9.76478	1.59459e-22	7.14516e-22
LCK	877.314	1.3066	0.142945	9.14061	6.21036e-20	2.48914e-19
RNF166	1187.45	1.30616	0.0741578	17.6133	1.94827e-69	5.14083e-68
TNFAIP3	4097.19	1.29131	0.0923633	13.9808	2.04143e-44	2.20431e-43
CORO7-PAM16	2.78456	1.27775	0.186485	6.85175	7.29513e-12	1.93466e-11
BRSK2	57.7975	1.26744	0.187793	6.74911	1.48752e-11	3.87305e-11
TRIM15	640.416	1.23666	0.189765	6.51676	7.18434e-11	1.79951e-10
PML	6525.23	1.22763	0.0569882	21.5417	6.328e-103	5.83226e-101
RACK1	90293.7	1.21965	0.0765099	15.9411	3.28574e-57	5.65467e-56
RBCK1	7203.06	1.21602	0.0955338	12.7287	4.09668e-37	3.39014e-36
BAZ1A	2000.38	1.20631	0.0710533	16.9776	1.20367e-64	2.63304e-63
DPF1	17.8942	1.19872	0.176222	6.80232	1.02948e-11	2.70692e-11
TRIM59	375.01	1.18401	0.0781552	15.1495	7.63211e-52	1.09779e-50
ARHGEF6	2730	1.1729	0.074066	15.8358	1.76165e-56	2.9559e-55
WDR54	1736.31	1.1695	0.0960487	12.1761	4.16858e-34	3.07886e-33
SH3RF3	971.121	1.16666	0.100458	11.6135	3.52028e-31	2.28272e-30
NEURL1B	3589.06	1.1437	0.103187	11.0838	1.504e-28	8.80444e-28
FBXL6	666.696	1.14195	0.100041	11.4148	3.52566e-30	2.19896e-29
CHFR	1327.38	1.13544	0.0650347	17.459	2.93849e-68	7.40217e-67
LRRC41	9655.67	1.13196	0.111218	10.1778	2.49023e-24	1.20617e-23
ARHGAP4	2375.75	1.1268	0.10233	11.0114	3.36693e-28	1.9412e-27
UBE2L6	6397	1.11967	0.0732855	15.2782	1.06783e-52	1.57558e-51
THOC6	1481.42	1.11825	0.0807116	13.8549	1.18851e-43	1.25002e-42
WDR38	11.3536	1.11539	0.180549	6.17775	6.50216e-10	1.53679e-09
TRIM52	1158.7	1.11172	0.0887629	12.5246	5.4782e-36	4.38414e-35
GRAP	174.885	1.07739	0.102536	10.5074	7.98341e-26	4.16229e-25
CCIN	9.98895	1.07692	0.19002	5.66743	1.44956e-08	3.13427e-08
ABI3	1534.88	1.0769	0.0806596	13.3511	1.16667e-40	1.10084e-39
TRAF3IP2	2454.12	1.07159	0.0712783	15.0339	4.40004e-51	6.19158e-50
CORO1C	9530.59	1.06769	0.0680032	15.7006	1.49726e-55	2.42059e-54
SH3GL1	5204.02	1.05588	0.0713445	14.7997	1.47091e-49	1.94326e-48
TRAF2	1188.29	1.05379	0.0712705	14.7858	1.80819e-49	2.37915e-48
TNIP1	23769.8	1.05323	0.0705746	14.9236	2.31296e-50	3.14546e-49
ASAP1	3834.63	1.05013	0.0719192	14.6016	2.74452e-48	3.43232e-47
PCGF1	851.639	1.04805	0.0593503	17.6587	8.71693e-70	2.33818e-68
ARHGAP26	3254.74	1.04718	0.0825909	12.6791	7.72452e-37	6.34102e-36
KCTD13	794.338	1.04716	0.0749602	13.9695	2.39311e-44	2.57547e-43
ARPC1B	7459.14	1.04348	0.0936036	11.1479	7.33476e-29	4.34346e-28
TRIM55	1247.33	1.0361	0.152045	6.81441	9.46483e-12	2.49543e-11
WSB1	7841.32	1.03445	0.112703	9.17855	4.36941e-20	1.76363e-19
CCNF	299.356	1.0145	0.0950026	10.6786	1.28146e-26	6.89936e-26
FBXO6	842.047	1.00832	0.0950952	10.6033	2.87741e-26	1.53181e-25
KCTD11	1862.38	0.998567	0.0717313	13.9209	4.72637e-44	5.03636e-43
DENND3	2987.96	0.997602	0.0730007	13.6656	1.62847e-42	1.64942e-41
PCGF3	2888.2	0.988501	0.0645862	15.3052	7.0634e-53	1.04937e-51
AURKA	356.822	0.969674	0.115173	8.4193	3.78753e-17	1.32642e-16
GRAPL	8.24108	0.964574	0.153408	6.28763	3.22343e-10	7.7601e-10
RNF145	6407.41	0.96289	0.0634871	15.1667	5.87401e-52	8.48676e-51
SH3PXD2A	3948.93	0.960738	0.0855817	11.226	3.04008e-29	1.82753e-28
ATG16L1	2567.29	0.957115	0.0990591	9.66205	4.37014e-22	1.92407e-21
SRM	2303.7	0.941863	0.0950375	9.91044	3.74997e-23	1.72769e-22
TRAF5	1135.24	0.932483	0.0944037	9.87762	5.20552e-23	2.38137e-22
ZC3HC1	1882.24	0.925536	0.0581094	15.9275	4.08474e-57	6.99876e-56
CFAP44	429.008	0.923813	0.126465	7.30489	2.77485e-13	7.96025e-13
DTX3L	4904.73	0.922001	0.0637123	14.4713	1.83922e-47	2.23826e-46
WDR60	2130.63	0.918274	0.0721028	12.7356	3.74823e-37	3.10839e-36
MGRN1	7419.92	0.915573	0.0652205	14.0381	9.1098e-45	1.00203e-43
HIC1	744.146	0.914025	0.111912	8.16735	3.1523e-16	1.05205e-15
RNF217	1364.07	0.91366	0.0709876	12.8707	6.57978e-38	5.63936e-37
UBE2T	184.974	0.903632	0.1085	8.32841	8.19349e-17	2.81269e-16
FAU	20272.3	0.880774	0.0938499	9.38492	6.2962e-21	2.64511e-20
RAB40C	2185.28	0.880353	0.0849102	10.368	3.46524e-25	1.75172e-24
EML3	3027.16	0.877295	0.0626743	13.9977	1.61026e-44	1.74747e-43
LDB2	4583.82	0.866813	0.109643	7.90579	2.66249e-15	8.45761e-15
WDR81	3786.82	0.861867	0.0792257	10.8786	1.45737e-27	8.13944e-27
NCK1	2152.59	0.853059	0.0581146	14.6789	8.79768e-49	1.12632e-47
MDM2	6725.7	0.838732	0.0709128	11.8277	2.80855e-32	1.92316e-31
UBC	54009.9	0.835716	0.058502	14.2853	2.70414e-46	3.15462e-45
WDR13	8148.36	0.825842	0.0830062	9.94916	2.54327e-23	1.17956e-22
RNF126	1501.27	0.820743	0.0717462	11.4395	2.65339e-30	1.66292e-29
BOP1	1745.54	0.803919	0.0886554	9.06791	1.21322e-19	4.78957e-19
ABL2	3045.4	0.795754	0.0753172	10.5654	4.31316e-26	2.27744e-25
ZMIZ2	6587.16	0.794293	0.0799422	9.93584	2.90706e-23	1.34668e-22
CBLB	2076.74	0.793728	0.0619534	12.8117	1.41013e-37	1.19126e-36
NCK2	4074.12	0.793128	0.0649113	12.2186	2.47173e-34	1.84238e-33
DPF3	442.446	0.786071	0.169453	4.63888	3.50307e-06	6.50722e-06
GNB4	2186.68	0.784907	0.0887995	8.83909	9.65044e-19	3.65904e-18
TRIM21	1803.47	0.782459	0.0520746	15.0257	4.98171e-51	6.97978e-50
AHR	5859.21	0.782053	0.0856659	9.12911	6.90669e-20	2.76026e-19
BRCA1	413.324	0.774297	0.0821618	9.42405	4.34006e-21	1.83481e-20
TRIM38	4671.08	0.766462	0.0696955	10.9973	3.93773e-28	2.25824e-27
MALT1	3700.54	0.755619	0.0746906	10.1167	4.66059e-24	2.23513e-23
RNF125	623.882	0.754502	0.0885525	8.52039	1.59019e-17	5.6909e-17
UBA5	4433.18	0.749472	0.0803483	9.32779	1.08101e-20	4.49389e-20
FEM1C	3451.66	0.748466	0.0823288	9.09118	9.79692e-20	3.8858e-19
DCUN1D3	1531.34	0.748133	0.0779609	9.59626	8.28996e-22	3.59694e-21
KCTD3	6497.32	0.747683	0.0719177	10.3964	2.57553e-25	1.31047e-24
PAN2	2788.72	0.744745	0.0846205	8.80101	1.35591e-18	5.11212e-18
DDX58	2308.45	0.742268	0.0763916	9.71662	2.56149e-22	1.13599e-21
LYN	2731.29	0.740887	0.0769745	9.62511	6.26413e-22	2.73258e-21
CORO2A	403.343	0.740622	0.133463	5.54927	2.8686e-08	6.08615e-08
RNF215	1224.11	0.736728	0.0747334	9.85809	6.32381e-23	2.88413e-22
JOSD2	949.172	0.735136	0.0952774	7.71575	1.20277e-14	3.70101e-14
NUP62	3530.19	0.73488	0.0433133	16.9666	1.45022e-64	3.15817e-63
NACA	38219.3	0.733923	0.0546817	13.4217	4.50976e-41	4.33093e-40
PPWD1	1369.72	0.727653	0.0578126	12.5864	2.50807e-36	2.02636e-35
KBTBD8	136.215	0.719273	0.101961	7.05436	1.734e-12	4.76353e-12
MAP3K11	5919.96	0.717547	0.0616447	11.64	2.57896e-31	1.68468e-30
GNB1L	206.372	0.712464	0.0815984	8.73135	2.5165e-18	9.38596e-18
KLHL23	1048.26	0.70334	0.0935273	7.52016	5.47101e-14	1.62683e-13
BCL6	4237	0.702396	0.0879206	7.98898	1.3606e-15	4.39601e-15
NOD1	820.911	0.701686	0.0599107	11.7122	1.1038e-31	7.33364e-31
C17orf78	7.22003	0.701318	0.214794	3.26508	0.00109434	0.00167256
RNF113A	730.792	0.699026	0.054148	12.9095	3.97678e-38	3.44023e-37
WDR76	360.632	0.698202	0.0695464	10.0394	1.02324e-23	4.83691e-23
CPNE1	4931.54	0.694442	0.0678995	10.2275	1.49329e-24	7.29282e-24
ZBTB48	1107.55	0.691732	0.072608	9.52694	1.61993e-21	6.95273e-21
CDRT1	6.38987	0.680777	0.186457	3.65111	0.000261109	0.000420137
UBA7	2938.59	0.678625	0.075762	8.95732	3.3267e-19	1.28873e-18
ARHGEF7	4979.03	0.675659	0.0534481	12.6414	1.24796e-36	1.01915e-35
UBE2S	409.672	0.672607	0.114104	5.8947	3.7536e-09	8.42329e-09
FANCL	757.788	0.670296	0.0538202	12.4543	1.32431e-35	1.04309e-34
FBXL7	1170.21	0.670254	0.0955605	7.01392	2.31724e-12	6.32912e-12
CDC34	2073.27	0.66899	0.0721067	9.27778	1.7305e-20	7.13138e-20
SORBS1	5416.87	0.666325	0.10376	6.42179	1.34679e-10	3.31323e-10
KLHL4	380.259	0.666214	0.216901	3.07151	0.00212979	0.00317624
ARPC1A	7486.55	0.663982	0.0603825	10.9963	3.98282e-28	2.28343e-27
TRAIP	104.859	0.659068	0.0905692	7.27696	3.41434e-13	9.75159e-13
RNF181	4411.36	0.656737	0.0826764	7.94347	1.96601e-15	6.3018e-15
E4F1	1215.45	0.654954	0.0758936	8.62989	6.14091e-18	2.24267e-17
RNF44	3916.82	0.65203	0.0574217	11.3551	6.99491e-30	4.30747e-29
RNFT1	578.113	0.650474	0.0614955	10.5776	3.7857e-26	2.00437e-25
NLE1	1109.96	0.649829	0.061549	10.5579	4.66915e-26	2.46006e-25
NOSTRIN	2261.95	0.645069	0.0967114	6.67004	2.55734e-11	6.56969e-11
SKP2	547.609	0.642053	0.064605	9.93813	2.84102e-23	1.31671e-22
RNF122	738.582	0.639967	0.0830726	7.70371	1.32171e-14	4.05927e-14
PLCG1	4705.24	0.639824	0.0597732	10.7042	9.7269e-27	5.25093e-26
WDR74	1273.26	0.636368	0.0546669	11.6408	2.5552e-31	1.67029e-30
PHF21A	2447.1	0.633701	0.0490797	12.9117	3.86791e-38	3.34754e-37
RNF135	2285.76	0.632159	0.0532762	11.8657	1.78401e-32	1.23202e-31
RHOBTB1	4553.82	0.625675	0.110558	5.65924	1.52045e-08	3.28499e-08
FAF2	4796.44	0.623511	0.0425231	14.6629	1.11459e-48	1.41577e-47
UBE2D2	6133.1	0.620227	0.0480473	12.9087	4.02137e-38	3.47726e-37
USP6	66.2817	0.618212	0.158483	3.90082	9.58679e-05	0.000159755
OTUD3	1014.15	0.611594	0.100678	6.07475	1.24178e-09	2.88691e-09
UBA52	21822.6	0.605399	0.065795	9.20129	3.53664e-20	1.43555e-19
TBL2	2632.32	0.605286	0.0558386	10.8399	2.22667e-27	1.23352e-26
TRIO	5118.41	0.603871	0.0747478	8.07877	6.54213e-16	2.15016e-15
SHARPIN	3144.26	0.60354	0.0801432	7.53077	5.04436e-14	1.5018e-13
WDR91	4475.65	0.601806	0.077383	7.77698	7.4276e-15	2.30816e-14
NEDD4	2083.68	0.595156	0.0886477	6.71372	1.8972e-11	4.9095e-11
RNF130	6715.71	0.595124	0.044445	13.3901	6.90589e-41	6.58974e-40
POLH	1222.6	0.594207	0.0685491	8.66834	4.38471e-18	1.61281e-17
DCAF15	1177.73	0.593942	0.0623873	9.52023	1.72788e-21	7.40625e-21
TRIM17	56.7315	0.593372	0.179513	3.30545	0.000948254	0.00145707
RNF213	17779.5	0.591879	0.078163	7.57236	3.66494e-14	1.10073e-13
RAD23A	5213.55	0.58557	0.049021	11.9453	6.87109e-33	4.84314e-32
SIAH2	1895.09	0.578204	0.0645421	8.95856	3.28957e-19	1.2746e-18
SQSTM1	18111.6	0.577992	0.0747938	7.72781	1.09416e-14	3.37267e-14
FBXW7	1181.68	0.567174	0.0585591	9.6855	3.47514e-22	1.53454e-21
FBXO32	1686.5	0.560263	0.114669	4.88592	1.02946e-06	1.98198e-06
FBXL19	963.077	0.558538	0.0677674	8.24199	1.69367e-16	5.73214e-16
ZBTB17	1225.78	0.558455	0.0643494	8.67848	4.01107e-18	1.47902e-17
BFAR	4407.2	0.556553	0.0499463	11.143	7.74474e-29	4.58205e-28
LYST	2029.58	0.555681	0.0881372	6.30472	2.88707e-10	6.97364e-10
GAN	524.048	0.554429	0.0652199	8.50093	1.8808e-17	6.70627e-17
UBE2I	4935.73	0.546897	0.0429432	12.7354	3.7608e-37	3.11749e-36
YAF2	1212.53	0.544625	0.0814191	6.68916	2.24459e-11	5.78459e-11
LZTR1	3307.87	0.544613	0.0566031	9.62161	6.48065e-22	2.8245e-21
RNF187	10127.7	0.53954	0.0720727	7.48605	7.09776e-14	2.09836e-13
MID1	2927.16	0.535334	0.101557	5.27128	1.35474e-07	2.76332e-07
RPS27A	26648.6	0.535127	0.0652927	8.19582	2.48885e-16	8.35357e-16
TRIM16	506.962	0.526459	0.0725844	7.25307	4.07433e-13	1.15906e-12
WDR55	2140.24	0.526385	0.0490305	10.7359	6.90673e-27	3.75497e-26
BRWD3	1439.98	0.51951	0.0844102	6.15459	7.52743e-10	1.7718e-09
RCBTB2	3310.44	0.518051	0.0694538	7.45893	8.72256e-14	2.56467e-13
MARCHF2	2056.56	0.512184	0.0644363	7.94869	1.88492e-15	6.04786e-15
ZBTB42	983.015	0.511136	0.0959678	5.32612	1.00333e-07	2.06256e-07
ZBTB25	1089.55	0.498262	0.0678601	7.34248	2.09671e-13	6.04606e-13
WDR75	1936.87	0.491723	0.0469845	10.4656	1.24235e-25	6.42555e-25
PHRF1	2867.68	0.490367	0.0529646	9.25839	2.07541e-20	8.52026e-20
ABTB1	1938.72	0.48923	0.0723634	6.76074	1.3729e-11	3.58085e-11
TBL1XR1	10162.1	0.488332	0.0610843	7.9944	1.3021e-15	4.20979e-15
PELI3	798.082	0.487355	0.0653618	7.45627	8.9009e-14	2.61553e-13
IFIH1	2081.13	0.485787	0.0710008	6.84199	7.80991e-12	2.06779e-11
ARHGEF37	2593.54	0.474961	0.111382	4.26425	2.00573e-05	3.53118e-05
NSMAF	1795.44	0.472977	0.0494408	9.56653	1.10558e-21	4.77251e-21
KCTD9	2562.47	0.471644	0.0651535	7.23896	4.52133e-13	1.28266e-12
FAAP20	1958.28	0.466232	0.0839766	5.55193	2.8253e-08	5.99624e-08
ZBTB7B	2947.55	0.464217	0.0555002	8.36424	6.0503e-17	2.09285e-16
ARHGAP10	1259.46	0.458825	0.0691375	6.63641	3.21407e-11	8.20585e-11
PELI1	2555.89	0.458143	0.065968	6.94492	3.78663e-12	1.02063e-11
WDR24	731.861	0.458088	0.0658697	6.95445	3.53934e-12	9.55567e-12
WDR41	2349.03	0.457905	0.051718	8.85388	8.45319e-19	3.21764e-18
SLX4	519.119	0.45765	0.0607551	7.5327	4.97011e-14	1.4806e-13
TAF5	248.846	0.45415	0.05047	8.99841	2.29e-19	8.95148e-19
FBXO4	562.213	0.453662	0.0557166	8.14231	3.87815e-16	1.28898e-15
OTUD7A	358.866	0.452079	0.115898	3.90067	9.59265e-05	0.000159826
PAAF1	1708.54	0.450119	0.0519085	8.6714	4.26832e-18	1.5706e-17
ADRM1	3912.28	0.445953	0.0708629	6.29319	3.11016e-10	7.50041e-10
OSTM1	3154.93	0.442508	0.0718059	6.16255	7.15805e-10	1.68751e-09
ANAPC4	1369.39	0.438692	0.0529096	8.29135	1.11969e-16	3.82144e-16
UBA6	2620.31	0.437823	0.069823	6.27048	3.59935e-10	8.63942e-10
MTF2	1249.29	0.437139	0.050197	8.70847	3.08014e-18	1.14399e-17
ING3	1037.85	0.432742	0.0613032	7.05905	1.67649e-12	4.60881e-12
UBE2M	3224.36	0.431558	0.0643401	6.70745	1.98053e-11	5.11901e-11
UFM1	5737.82	0.429693	0.048796	8.80591	1.29794e-18	4.89643e-18
AUP1	5985.4	0.428068	0.0663389	6.45275	1.0984e-10	2.7197e-10
MARK4	2175.07	0.425809	0.0468076	9.097	9.28572e-20	3.68831e-19
TRIM69	3663.53	0.424206	0.0633021	6.70129	2.06583e-11	5.33451e-11
KMT2B	2636.69	0.42017	0.0658607	6.37968	1.77461e-10	4.34043e-10
NSMCE2	933.027	0.417912	0.0603073	6.92971	4.21697e-12	1.13427e-11
KLHL29	647.571	0.416496	0.0932574	4.46609	7.96617e-06	1.44271e-05
EML4	5381.28	0.408566	0.0574155	7.11596	1.11134e-12	3.08219e-12
UBE2J2	2127.55	0.407832	0.0615266	6.62854	3.39012e-11	8.64513e-11
KDM2B	1509.52	0.40449	0.0454343	8.90273	5.44872e-19	2.09038e-18
DNAJC2	1336.88	0.402473	0.0584288	6.88827	5.64737e-12	1.5092e-11
MYSM1	1790.25	0.400625	0.082181	4.87491	1.08859e-06	2.09249e-06
RHBDD3	753.111	0.399999	0.0837218	4.77771	1.77301e-06	3.36257e-06
OPTN	9502.35	0.399314	0.0508254	7.85658	3.94769e-15	1.24507e-14
TRIM56	6511.73	0.399096	0.0593202	6.72783	1.72215e-11	4.46721e-11
FBXL12	925.622	0.39378	0.0466752	8.4366	3.26709e-17	1.1485e-16
UBE2B	4294.98	0.390972	0.0570849	6.84896	7.43863e-12	1.97164e-11
UFD1	2717.33	0.389013	0.052103	7.46622	8.25282e-14	2.42913e-13
SYVN1	4264.69	0.388904	0.0559324	6.95312	3.57307e-12	9.64541e-12
TRIM11	993.523	0.382966	0.0524521	7.30124	2.85118e-13	8.1756e-13
FUS	15538.6	0.382571	0.0521342	7.3382	2.16493e-13	6.23633e-13
UHRF2	1788.83	0.381913	0.0645	5.92113	3.19739e-09	7.21509e-09
WDR5	2221.42	0.378772	0.0536046	7.06604	1.59417e-12	4.38683e-12
URM1	3200.43	0.37873	0.0599937	6.31282	2.73989e-10	6.62554e-10
UBA2	5550.41	0.377443	0.0440423	8.57002	1.03463e-17	3.73361e-17
FBXO45	814.593	0.375824	0.0527351	7.12663	1.02853e-12	2.85903e-12
RBX1	2919.83	0.368929	0.0779272	4.73427	2.1984e-06	4.14346e-06
CYLD	4170.98	0.368377	0.0588417	6.26047	3.83811e-10	9.19094e-10
SIAH1	870.158	0.368262	0.0522957	7.04191	1.89622e-12	5.19817e-12
TRIM5	1840.36	0.364527	0.048132	7.57348	3.63368e-14	1.09201e-13
JOSD1	3918.62	0.363161	0.0490745	7.4002	1.35982e-13	3.95757e-13
TNIP2	1838.4	0.362571	0.0649072	5.58599	2.32368e-08	4.9587e-08
BARD1	355.148	0.354595	0.0758941	4.67224	2.97931e-06	5.56299e-06
TLE1	2000.53	0.354123	0.0818245	4.32783	1.50582e-05	2.67309e-05
THOC3	389.055	0.353166	0.071341	4.95039	7.40642e-07	1.43975e-06
CDC16	3891.45	0.352067	0.0414134	8.50127	1.87535e-17	6.68927e-17
BTBD3	3460.59	0.351637	0.0767216	4.58328	4.57732e-06	8.43025e-06
KCTD5	1294.53	0.347478	0.0454977	7.63726	2.21887e-14	6.73907e-14
APAF1	1222.14	0.342539	0.0665734	5.14528	2.67115e-07	5.33928e-07
HECTD2	933.55	0.340927	0.0745336	4.57414	4.7818e-06	8.7927e-06
NSD2	2612.91	0.340806	0.0561334	6.07137	1.26826e-09	2.94704e-09
HGS	3551.68	0.338969	0.0558609	6.06808	1.29449e-09	3.00584e-09
SSR3	9591.71	0.336594	0.0717787	4.68934	2.74092e-06	5.13316e-06
FZR1	2472.58	0.33511	0.052374	6.39839	1.57024e-10	3.84978e-10
GEMIN5	1894.58	0.334061	0.0526328	6.34701	2.1954e-10	5.33607e-10
WDFY1	4175.47	0.333153	0.0569581	5.8491	4.94242e-09	1.10046e-08
TEP1	2006.72	0.332536	0.0673532	4.9372	7.92533e-07	1.53694e-06
USPL1	1297.41	0.331852	0.0518214	6.40377	1.51589e-10	3.71842e-10
TRIM25	2838.93	0.331196	0.0700421	4.72853	2.26151e-06	4.25869e-06
FCHSD2	2737.74	0.329454	0.0478148	6.89022	5.57057e-12	1.48908e-11
RNF34	1344.88	0.328649	0.0343335	9.57227	1.04584e-21	4.51763e-21
RNF7	3580.69	0.32788	0.058829	5.57344	2.49757e-08	5.31752e-08
USP15	2447.7	0.327793	0.0461866	7.09714	1.27362e-12	3.52019e-12
KDM5C	5823	0.32666	0.0620131	5.26761	1.38214e-07	2.81745e-07
NOSIP	2131.84	0.325677	0.0696798	4.67391	2.9552e-06	5.51957e-06
WRAP53	568.046	0.324615	0.0558379	5.81352	6.11726e-09	1.35539e-08
TBK1	1781.19	0.322949	0.0429871	7.51269	5.79231e-14	1.72e-13
CUL4B	5438.11	0.322785	0.0534128	6.04321	1.51074e-09	3.49172e-09
HIC2	427.286	0.322339	0.0684179	4.71132	2.46116e-06	4.62436e-06
SHKBP1	2926.46	0.32113	0.0575958	5.57559	2.46695e-08	5.25347e-08
CBL	2868.12	0.320893	0.0624332	5.13978	2.75064e-07	5.49421e-07
FBXO31	1857.4	0.318232	0.0518172	6.14144	8.17785e-10	1.92048e-09
TDRD3	1798.99	0.311974	0.0657179	4.74717	2.06281e-06	3.89509e-06
WDR43	2171.14	0.310997	0.0537689	5.78395	7.29652e-09	1.60879e-08
GGA3	1901.35	0.310844	0.051758	6.00572	1.90481e-09	4.37083e-09
CUL7	3579.08	0.307989	0.0507977	6.06306	1.33556e-09	3.09972e-09
WRAP73	824.221	0.306053	0.0560757	5.45787	4.81887e-08	1.00907e-07
WDR70	1282.87	0.305199	0.038166	7.99661	1.27887e-15	4.13744e-15
WDHD1	332.977	0.304894	0.0785265	3.88269	0.000103309	0.000171801
UBE2O	1712.19	0.297591	0.0500433	5.94668	2.73643e-09	6.20515e-09
PWP1	3159.52	0.293413	0.0358811	8.17738	2.90093e-16	9.70822e-16
RBBP6	2983.71	0.29267	0.0517183	5.65893	1.5232e-08	3.29056e-08
FANCD2	330.301	0.292078	0.0887326	3.29166	0.000995984	0.0015274
IKBKG	251.55	0.291657	0.0495624	5.88465	3.98903e-09	8.93099e-09
SMURF1	2682.95	0.290426	0.0604846	4.80165	1.57366e-06	2.99441e-06
CUL1	3693.09	0.289706	0.0392415	7.38266	1.55163e-13	4.50434e-13
BACH1	3629.44	0.287406	0.076105	3.77644	0.000159083	0.000260719
KEAP1	4000.18	0.285451	0.0449044	6.35687	2.05908e-10	5.01539e-10
EED	813.745	0.28386	0.0471614	6.01889	1.75612e-09	4.04157e-09
ELP2	4695.67	0.28189	0.0461196	6.11215	9.82969e-10	2.29647e-09
PHF14	2026.93	0.280242	0.0468683	5.97934	2.2404e-09	5.11614e-09
UFC1	5956.88	0.278948	0.0569773	4.89577	9.79218e-07	1.88917e-06
GNB2	10390.4	0.278835	0.05669	4.91858	8.71732e-07	1.68582e-06
PIAS3	1612.8	0.277583	0.0561571	4.94297	7.6942e-07	1.4936e-06
EML1	2026.83	0.269873	0.0720881	3.74366	0.00018136	0.000295683
SART1	3179.27	0.26982	0.0607105	4.44437	8.81517e-06	1.59202e-05
COPS6	5589.1	0.269277	0.0593847	4.53445	5.77537e-06	1.05598e-05
OSTF1	2394.53	0.268571	0.0466538	5.75668	8.57834e-09	1.8817e-08
KBTBD2	3293.44	0.2662	0.0454737	5.85393	4.8008e-09	1.07078e-08
UBE2J1	5472.56	0.2578	0.0553473	4.65786	3.19514e-06	5.95e-06
BAZ1B	5943.39	0.256984	0.0471064	5.45539	4.88656e-08	1.0227e-07
TBL3	2358.16	0.255687	0.0631081	4.05158	5.08738e-05	8.67844e-05
NSFL1C	4923.16	0.255123	0.0414372	6.15685	7.42077e-10	1.74775e-09
USP31	1070.58	0.254169	0.0640319	3.96941	7.20519e-05	0.000121484
DCUN1D5	735.448	0.250478	0.058479	4.28321	1.84217e-05	3.25059e-05
USP36	3032.12	0.249196	0.0559869	4.45096	8.54876e-06	1.54548e-05
LASP1	16395.5	0.247299	0.0505335	4.89376	9.89253e-07	1.90815e-06
UBAC2	4909.36	0.247074	0.0546577	4.52039	6.17262e-06	1.12617e-05
TRIM27	2831.73	0.246804	0.0358971	6.87532	6.18497e-12	1.64879e-11
WDR45	2703.32	0.244108	0.0651876	3.7447	0.00018061	0.000294485
GGA1	2880.83	0.243294	0.0584006	4.16595	3.10058e-05	5.38222e-05
MARCHF9	1462.71	0.239306	0.0728603	3.28445	0.0010218	0.00156576
KLHL36	4627.95	0.237323	0.0572478	4.14554	3.39009e-05	5.86905e-05
TBC1D31	327.946	0.237096	0.0712324	3.32848	0.000873209	0.00134591
EIF3I	9402.24	0.230539	0.0587353	3.92504	8.67138e-05	0.00014526
SEC31A	14316.9	0.22946	0.0405628	5.6569	1.54129e-08	3.32816e-08
TAF5L	1230.26	0.228119	0.0389128	5.86233	4.56427e-09	1.01931e-08
TMUB2	2764.55	0.227287	0.0441398	5.14925	2.61526e-07	5.23134e-07
RNF25	1082.01	0.225587	0.0624667	3.61132	0.000304643	0.000487765
UBE2Z	7817.13	0.217647	0.0403842	5.38941	7.06906e-08	1.46559e-07
TRAF3	1735.45	0.215638	0.0557849	3.86552	0.000110854	0.000183987
KLHL20	1281.96	0.215568	0.0539233	3.99767	6.39679e-05	0.000108276
MAP3K10	692.376	0.214176	0.075173	2.84911	0.00438423	0.00635179
WDR33	3610.86	0.214172	0.0325696	6.57583	4.83822e-11	1.22289e-10
TBCB	2968.01	0.213434	0.0691076	3.08842	0.00201221	0.00300617
SAE1	3483.2	0.21244	0.0454877	4.67027	3.0081e-06	5.61569e-06
KDM2A	6873.65	0.212197	0.0399614	5.31004	1.09603e-07	2.24813e-07
DPF2	2707.31	0.211173	0.0341357	6.18629	6.15952e-10	1.45741e-09
UBE2Q1	5329.74	0.20981	0.0387092	5.42017	5.9544e-08	1.24111e-07
WDR18	1739.86	0.208433	0.0760167	2.74194	0.00610775	0.00871697
UBXN1	4983.51	0.20787	0.0639629	3.24986	0.00115463	0.00176082
WDR4	401.457	0.204114	0.0611599	3.33738	0.00084571	0.00130549
NFX1	3030.49	0.203427	0.0458469	4.43709	9.1185e-06	1.64527e-05
KCMF1	3065.34	0.201841	0.0376801	5.35669	8.476e-08	1.74889e-07
UBE2V1	484.227	0.199302	0.0552208	3.60919	0.000307158	0.00049163
MAP3K2	4620.21	0.196959	0.0544301	3.61856	0.000296244	0.000474748
CREBBP	6078.49	0.195446	0.0474635	4.11782	3.8248e-05	6.5917e-05
ATXN3	1377.36	0.195118	0.0658337	2.9638	0.00303867	0.00447199
RC3H1	2238.1	0.193217	0.0630279	3.06558	0.00217251	0.00323672
MAP3K5	2125.21	0.192785	0.0686874	2.8067	0.00500515	0.00721108
TLE3	4380.81	0.191215	0.0548632	3.4853	0.000491578	0.000774317
RSPRY1	2595.71	0.189058	0.0417195	4.53164	5.85268e-06	1.06951e-05
RWDD3	264.242	0.186378	0.0538762	3.45938	0.000541429	0.000850429
TFG	5346.53	0.186126	0.0615359	3.02467	0.00248904	0.00369104
DMWD	1459.94	0.185962	0.0499935	3.71973	0.000199433	0.000324197
FBXO42	1814.31	0.185856	0.0365814	5.0806	3.7624e-07	7.44251e-07
NPLOC4	6427.09	0.185817	0.0509544	3.64674	0.00026559	0.000426995
MARCHF6	11824.7	0.181421	0.0551032	3.29239	0.000993395	0.00152354
PAK1IP1	699.349	0.179668	0.0538157	3.33858	0.000842081	0.00130009
UBL4A	2844.26	0.179608	0.0576086	3.11774	0.00182244	0.00273107
EIF3H	11228.4	0.179512	0.0508452	3.53056	0.000414681	0.000656703
NUB1	4814.84	0.177377	0.0467314	3.79568	0.000147239	0.000242227
ZBTB45	707.454	0.173538	0.05531	3.13755	0.00170368	0.00255999
PREB	3173.34	0.167778	0.0586419	2.86105	0.00422239	0.00612691
CDC27	3658.93	0.165932	0.0488994	3.39333	0.000690488	0.00107406
EPS15L1	2094.85	0.165344	0.0451626	3.66108	0.000251158	0.000404998
SENP1	1083.25	0.16468	0.0429912	3.83056	0.000127851	0.000211188
CRKL	5040.54	0.162911	0.0368326	4.42303	9.73269e-06	1.75203e-05
BUB3	3709.31	0.161622	0.0431259	3.74767	0.000178482	0.000291088
PCGF6	362.025	0.160839	0.053005	3.03442	0.00241002	0.00357795
ZNF131	1442.93	0.156022	0.044892	3.4755	0.000509904	0.000802143
CSTF1	1908.3	0.153389	0.0336528	4.55799	5.16444e-06	9.47302e-06
TRIM35	1435.02	0.144244	0.0516717	2.79155	0.00524564	0.00753912
CTTN	11095.7	0.144113	0.0482047	2.9896	0.00279344	0.00412014
PSMD7	2580.03	0.143374	0.0432013	3.31874	0.000904234	0.00139163
EIF3F	8228.52	0.142909	0.05076	2.81539	0.00487182	0.00702211
KCTD10	5610.91	0.137538	0.0452879	3.03698	0.00238963	0.00354931
NAE1	1874.76	0.134229	0.0429289	3.12677	0.00176735	0.00265096
RNF115	2998.56	0.126235	0.0413435	3.05333	0.0022632	0.00336822
BRAP	1510.64	0.125361	0.0318255	3.93901	8.18198e-05	0.000137369
ZBTB14	1176.31	0.122507	0.0397945	3.0785	0.00208045	0.00310551
TRPC4AP	5152.67	0.112643	0.0404741	2.78308	0.00538451	0.00773072
USP48	3024.6	0.110742	0.0388465	2.85077	0.00436137	0.00631961
FBH1	3217.66	-0.114658	0.0333227	-3.44082	0.000579947	0.000907923
ARNT	3719.49	-0.12756	0.0403106	-3.16443	0.00155386	0.00234175
WDR77	1074.94	-0.13893	0.049956	-2.78105	0.0054183	0.00777751
ZFP91	4532.68	-0.141674	0.0525005	-2.69852	0.00696489	0.00988731
TMEM183A	1579.01	-0.156594	0.0441303	-3.54844	0.000387517	0.000615438
USP7	5879.81	-0.157958	0.0398478	-3.96405	7.36891e-05	0.000124115
PRPF8	17665.3	-0.159174	0.0502034	-3.17057	0.00152139	0.00229494
ZBTB40	2015.2	-0.163429	0.0566809	-2.88331	0.00393521	0.00572987
USP20	1591.9	-0.164658	0.0532764	-3.09064	0.00199724	0.0029845
EPS15	4910.02	-0.168999	0.0429757	-3.93244	8.40869e-05	0.000141066
KCTD21	466.631	-0.17033	0.0491899	-3.4627	0.000534779	0.000840256
UBQLN2	3384.63	-0.172157	0.0496368	-3.46833	0.0005237	0.000823314
SMU1	3917.23	-0.172213	0.0398704	-4.31933	1.56505e-05	2.7757e-05
RNF111	2143.91	-0.173507	0.0510032	-3.40188	0.00066924	0.00104293
ERCC8	440.531	-0.17443	0.0550953	-3.16597	0.00154569	0.00232998
LATS1	2268.42	-0.18485	0.0580004	-3.18705	0.00143733	0.00217354
UBE4A	2872.25	-0.18496	0.0615286	-3.00608	0.00264638	0.00391333
NSD1	5007.57	-0.186886	0.0548566	-3.40682	0.000657256	0.00102483
RNF185	3187.5	-0.190722	0.0511931	-3.72555	0.000194892	0.000317134
WDR47	1180.19	-0.191464	0.0518869	-3.69003	0.000224226	0.000362954
YES1	4108.87	-0.193207	0.0657554	-2.93827	0.00330046	0.00483933
WDR7	1605.48	-0.19332	0.0568953	-3.39783	0.000679233	0.00105774
USP47	4183.26	-0.193434	0.0462063	-4.18632	2.83513e-05	4.93552e-05
UBFD1	3453.24	-0.195348	0.0459526	-4.25108	2.12742e-05	3.73865e-05
KAT6A	3790.48	-0.201288	0.0598477	-3.36335	0.000770041	0.00119351
PRKAA1	5581.78	-0.202213	0.057322	-3.52766	0.000419246	0.000663553
TRIM26	3645.65	-0.20308	0.0467756	-4.34159	1.41456e-05	2.51568e-05
WDR12	1467.26	-0.203575	0.054261	-3.75177	0.00017559	0.000286491
ZFAND6	3523.76	-0.20604	0.056827	-3.62574	0.000288131	0.000462242
IRF2BP1	1378.96	-0.209378	0.0642221	-3.26022	0.00111325	0.00170012
UBR2	3765.11	-0.211328	0.0486766	-4.34146	1.41536e-05	2.51687e-05
UCHL3	318.7	-0.212865	0.0743228	-2.86406	0.00418252	0.00607223
USP32	2100.09	-0.219339	0.0594361	-3.69033	0.000223966	0.000362593
FBXO7	7233.29	-0.220151	0.0493653	-4.45964	8.20969e-06	1.48584e-05
WDR25	529.458	-0.221799	0.0605348	-3.664	0.000248308	0.000400567
DCAF12	2753.38	-0.22262	0.0422167	-5.27327	1.34014e-07	2.73441e-07
UBXN2B	2543.89	-0.225913	0.0663776	-3.40345	0.000665397	0.00103702
MARCHF8	3257.57	-0.226362	0.053645	-4.21963	2.44705e-05	4.28294e-05
MYO1E	4866.38	-0.231509	0.0670024	-3.45523	0.000549816	0.000863046
RC3H2	3378.36	-0.236767	0.068602	-3.45131	0.000557864	0.000875184
KLHL12	2614.91	-0.238046	0.0455472	-5.22637	1.72875e-07	3.49942e-07
UBAP1	3682.75	-0.238268	0.0478974	-4.97456	6.53955e-07	1.27583e-06
SUMO1	5010.04	-0.241014	0.0459763	-5.24213	1.58731e-07	3.22149e-07
CIAO1	4674.42	-0.241307	0.0285415	-8.4546	2.80046e-17	9.87858e-17
CRBN	2231.84	-0.241923	0.0589438	-4.10429	4.05552e-05	6.97204e-05
UBE2D4	1425.38	-0.242469	0.0602592	-4.02377	5.7274e-05	9.73098e-05
UBE3C	4820.79	-0.242604	0.0544922	-4.45209	8.50385e-06	1.53779e-05
TOLLIP	5387.13	-0.245744	0.0629219	-3.90553	9.40173e-05	0.000156886
USP9X	10182.5	-0.251458	0.068149	-3.68982	0.000224412	0.000363224
SF3A1	7454.59	-0.251648	0.0488875	-5.1475	2.63987e-07	5.27753e-07
MAP3K3	2836.63	-0.252944	0.0458605	-5.5155	3.47781e-08	7.34503e-08
FBXO44	1736.16	-0.254527	0.0882923	-2.88278	0.00394179	0.00573773
RNF20	3187.22	-0.255811	0.055793	-4.58501	4.53974e-06	8.36342e-06
ZBTB3	259.677	-0.255863	0.0682183	-3.75066	0.000176372	0.00028772
SNX9	4873.61	-0.256956	0.0483157	-5.31828	1.04756e-07	2.15051e-07
MNAT1	669.757	-0.260434	0.0593756	-4.38622	1.15339e-05	2.06496e-05
UBE2E2	1294.98	-0.261218	0.0688206	-3.79564	0.000147262	0.000242244
HIRA	875.348	-0.265291	0.0480818	-5.51749	3.43876e-08	7.26412e-08
UBE2E1	2968.39	-0.266348	0.0562394	-4.73596	2.18018e-06	4.11072e-06
TRAF4	2158.29	-0.271596	0.0791094	-3.43317	0.000596564	0.000933112
HDAC6	5375.26	-0.274398	0.0702066	-3.90843	9.28972e-05	0.000155124
PPP1R13B	1786.7	-0.27467	0.074484	-3.68764	0.000226348	0.000366266
PLRG1	2695.91	-0.275083	0.0331955	-8.28676	1.16377e-16	3.96703e-16
USP33	3937.93	-0.276311	0.042913	-6.43885	1.2038e-10	2.97122e-10
CUL4A	4383.38	-0.278148	0.0366713	-7.58489	3.32781e-14	1.00241e-13
SEC13	3650.16	-0.279392	0.0654478	-4.26893	1.96409e-05	3.46069e-05
TRIP12	10830.9	-0.280191	0.0558396	-5.01779	5.22688e-07	1.02498e-06
PLAA	2005.75	-0.280579	0.0485558	-5.77849	7.53734e-09	1.6602e-08
WDR61	2394.91	-0.285018	0.0495213	-5.75546	8.64052e-09	1.8946e-08
UBR4	11064.5	-0.285696	0.0635381	-4.49645	6.90977e-06	1.25771e-05
MYCBP2	4043.32	-0.287597	0.0824457	-3.48831	0.000486077	0.000766211
ASB8	2360.27	-0.288983	0.0421452	-6.85684	7.03993e-12	1.86902e-11
ERCC6	669.49	-0.292613	0.0630335	-4.64218	3.44745e-06	6.40576e-06
IBTK	4116.42	-0.292624	0.0567249	-5.15864	2.48748e-07	4.98403e-07
CBX4	1062.12	-0.294757	0.0748698	-3.93693	8.2532e-05	0.000138505
FBXO10	282.52	-0.298174	0.0757491	-3.93634	8.2735e-05	0.000138822
ASB6	1479.03	-0.298422	0.0530298	-5.62743	1.82911e-08	3.92786e-08
RCBTB1	1969.66	-0.298744	0.0701084	-4.26117	2.03355e-05	3.57758e-05
TRIM24	1657.31	-0.300271	0.0517389	-5.80359	6.49101e-09	1.43575e-08
TSG101	3914.01	-0.30222	0.0528598	-5.71739	1.08174e-08	2.35656e-08
GGA2	6581.89	-0.302598	0.0627375	-4.82324	1.41242e-06	2.69446e-06
PACSIN2	6679.79	-0.3038	0.0705842	-4.30408	1.67683e-05	2.96825e-05
UBE4B	2994.64	-0.305081	0.0530996	-5.74544	9.16802e-09	2.00778e-08
WDFY3	6785.78	-0.307715	0.0727461	-4.22998	2.33711e-05	4.09494e-05
SKP1	16350.4	-0.309634	0.0589838	-5.24948	1.52532e-07	3.10021e-07
ITCH	3917.61	-0.313566	0.0529774	-5.91887	3.2416e-09	7.3123e-09
PCGF2	2470.87	-0.313886	0.0827046	-3.79527	0.000147485	0.000242549
UBE2K	4491.63	-0.319561	0.0454323	-7.0338	2.00983e-12	5.50574e-12
ZNRF1	832.835	-0.320514	0.06556	-4.88886	1.01419e-06	1.95432e-06
TP53BP2	2235.41	-0.320832	0.0534255	-6.00522	1.91075e-09	4.38237e-09
PSEN1	4639.02	-0.323573	0.0534578	-6.05286	1.42298e-09	3.2932e-09
UBR5	4819.09	-0.324725	0.0581998	-5.57949	2.41221e-08	5.13916e-08
RAB40B	1473.63	-0.32515	0.117893	-2.75802	0.00581532	0.00832221
DCAF4	654.396	-0.326076	0.0589253	-5.53372	3.13515e-08	6.63865e-08
DMXL1	4515.89	-0.326867	0.0812869	-4.02115	5.79148e-05	9.83641e-05
FBXO30	1238.24	-0.328982	0.0757574	-4.34257	1.40823e-05	2.50511e-05
RNF39	45.8608	-0.329005	0.110134	-2.98733	0.00281428	0.00414962
CHD4	13245.2	-0.330867	0.0409136	-8.08696	6.11738e-16	2.01601e-15
RYBP	3445.39	-0.332401	0.0576547	-5.76537	8.14779e-09	1.78938e-08
ZBTB47	1057.67	-0.3326	0.100046	-3.32447	0.000885858	0.00136443
NACC2	2321.95	-0.332996	0.0530256	-6.27991	3.38761e-10	8.14323e-10
VPS41	4180.16	-0.336544	0.0574552	-5.8575	4.69888e-09	1.04853e-08
ZBTB8A	320.474	-0.341112	0.0807995	-4.2217	2.42462e-05	4.24483e-05
FBXW11	4036.68	-0.342653	0.0585581	-5.85151	4.87138e-09	1.0854e-08
MID2	541.981	-0.34433	0.0739565	-4.65585	3.22649e-06	6.00723e-06
HERC6	1187.08	-0.345557	0.0685554	-5.04055	4.64204e-07	9.13147e-07
FBXO3	3590.95	-0.35087	0.053456	-6.56373	5.24791e-11	1.32368e-10
FBXO11	1621.39	-0.350924	0.06505	-5.39467	6.86482e-08	1.42491e-07
BTBD1	3777.88	-0.352867	0.0594995	-5.93059	3.01848e-09	6.82405e-09
STRAP	5924.46	-0.35329	0.0602235	-5.86632	4.45571e-09	9.95521e-09
UBA3	2132.07	-0.354337	0.0538439	-6.58082	4.67857e-11	1.18392e-10
ZBTB10	2871.69	-0.359746	0.0818323	-4.39614	1.10195e-05	1.97635e-05
VEZF1	4180.71	-0.370125	0.0539463	-6.86099	6.83835e-12	1.81699e-11
KLHL42	1685.51	-0.377728	0.0578188	-6.53296	6.44811e-11	1.61864e-10
USP4	2954.68	-0.383332	0.0424149	-9.03766	1.60059e-19	6.2933e-19
UBR1	2276.63	-0.386499	0.065253	-5.92308	3.15958e-09	7.13392e-09
TMF1	2753.33	-0.394842	0.0611102	-6.46115	1.03912e-10	2.57589e-10
KLHL25	354.203	-0.39709	0.0875775	-4.53416	5.7833e-06	1.05733e-05
TAX1BP1	8964.15	-0.397318	0.0596482	-6.66102	2.71928e-11	6.97465e-11
ARIH2	2751.21	-0.397755	0.0527523	-7.54004	4.6983e-14	1.40328e-13
CUL5	2896.42	-0.397826	0.0736905	-5.39861	6.71589e-08	1.39445e-07
BAP1	3611.47	-0.400208	0.0537155	-7.45051	9.298e-14	2.73016e-13
PATZ1	2591.38	-0.404186	0.0519062	-7.78686	6.86926e-15	2.13807e-14
RABGEF1	315.312	-0.406311	0.0677903	-5.99365	2.05185e-09	4.69715e-09
RNF144B	3582.95	-0.408471	0.0881343	-4.63464	3.57558e-06	6.63811e-06
FBXO9	2686.33	-0.414487	0.0491705	-8.42958	3.46897e-17	1.21808e-16
SHPRH	794.425	-0.416065	0.105875	-3.92976	8.50305e-05	0.000142588
TMEM129	3732.54	-0.418559	0.0808571	-5.17652	2.26059e-07	4.54196e-07
NBR1	12160.9	-0.422476	0.0517905	-8.15741	3.42293e-16	1.14041e-15
ZNRF2	1586.04	-0.425682	0.0713197	-5.96865	2.39229e-09	5.45019e-09
UBQLN1	7027.17	-0.43234	0.0541778	-7.98002	1.46308e-15	4.72085e-15
ZNF106	5127.28	-0.43481	0.0809026	-5.37449	7.67983e-08	1.589e-07
OTUB2	127.364	-0.435442	0.0974478	-4.46847	7.87815e-06	1.4276e-05
UBQLN4	1822.65	-0.436108	0.0506725	-8.60639	7.53955e-18	2.73906e-17
SENP8	326.667	-0.436204	0.0702601	-6.20841	5.35227e-10	1.27073e-09
RNF24	2300.54	-0.439251	0.0811959	-5.40977	6.31072e-08	1.3127e-07
UBE2G1	2318.83	-0.439304	0.0488422	-8.99435	2.37633e-19	9.27215e-19
UBE2W	2376.57	-0.43933	0.063291	-6.94142	3.8818e-12	1.04585e-11
VAV2	3350.18	-0.440918	0.0641394	-6.87437	6.2264e-12	1.65892e-11
XIAP	4142.91	-0.442393	0.0492539	-8.98189	2.66154e-19	1.03663e-18
RLIM	3740.7	-0.442494	0.0541951	-8.16484	3.21871e-16	1.07366e-15
TRIM33	2822.34	-0.443416	0.0501432	-8.84301	9.31731e-19	3.53894e-18
MAP3K1	2979.96	-0.444058	0.0743239	-5.97464	2.30604e-09	5.25862e-09
WWP1	4687.26	-0.447268	0.0719234	-6.21866	5.01406e-10	1.19276e-09
ASB1	1483.25	-0.450979	0.0716165	-6.29714	3.03179e-10	7.31504e-10
FBXO8	1460.95	-0.451328	0.0581312	-7.76397	8.2313e-15	2.55179e-14
USP51	536.251	-0.454388	0.0815605	-5.57118	2.53024e-08	5.38531e-08
KBTBD7	814.79	-0.456599	0.0715188	-6.38433	1.72154e-10	4.2133e-10
STAM	1518.58	-0.456683	0.050489	-9.0452	1.49386e-19	5.87722e-19
UBB	27648.1	-0.457874	0.0612835	-7.47141	7.93406e-14	2.33885e-13
VPS36	3576.81	-0.457903	0.0472943	-9.68199	3.59647e-22	1.58631e-21
ABI2	3998.49	-0.462002	0.0518377	-8.91248	4.99037e-19	1.91756e-18
RNF11	7374.18	-0.465523	0.0599087	-7.77054	7.81507e-15	2.42431e-14
ATG5	1731.1	-0.471048	0.0526917	-8.93972	3.90174e-19	1.50669e-18
RFWD3	1593.36	-0.473546	0.0457415	-10.3527	4.07045e-25	2.05073e-24
JADE1	5045.58	-0.477587	0.076358	-6.25458	3.98582e-10	9.53293e-10
FBXL17	2574.57	-0.479655	0.0815994	-5.87816	4.14843e-09	9.28146e-09
DDB1	15222.5	-0.484396	0.0502853	-9.63296	5.80358e-22	2.53509e-21
CUEDC1	1863.54	-0.490133	0.0652347	-7.51339	5.76156e-14	1.71113e-13
RMND5A	4174.18	-0.491518	0.0584433	-8.41017	4.09425e-17	1.431e-16
KBTBD6	925.169	-0.495346	0.0636068	-7.78763	6.82802e-15	2.12591e-14
RNF38	3436.56	-0.495684	0.0632361	-7.83863	4.5548e-15	1.43259e-14
TAB3	2302.53	-0.504126	0.0635264	-7.9357	2.09319e-15	6.6951e-15
FBXO33	885.932	-0.505106	0.0743156	-6.79676	1.06998e-11	2.81187e-11
SOCS4	1509.85	-0.505268	0.0690244	-7.32013	2.47732e-13	7.12563e-13
MARK1	322.002	-0.507071	0.104504	-4.85215	1.2213e-06	2.3402e-06
SH3D19	3471.3	-0.508484	0.0681773	-7.45826	8.7675e-14	2.57746e-13
DCAF7	7392.12	-0.509153	0.05052	-10.0782	6.8947e-24	3.28068e-23
RNF8	867.573	-0.514779	0.0406075	-12.6769	7.93686e-37	6.51258e-36
WDR89	777.125	-0.515126	0.0499444	-10.314	6.09192e-25	3.04002e-24
CFAP57	107.918	-0.517251	0.123421	-4.19096	2.77778e-05	4.83916e-05
UBA1	17504.7	-0.52159	0.057105	-9.13387	6.60925e-20	2.64248e-19
TAB2	4614.1	-0.522397	0.0597617	-8.74133	2.3038e-18	8.61578e-18
USP43	320.78	-0.529418	0.089291	-5.92913	3.04542e-09	6.88333e-09
PEX2	2447.03	-0.534431	0.0684382	-7.80896	5.76638e-15	1.80258e-14
BTRC	1472.49	-0.536445	0.041286	-12.9934	1.33427e-38	1.17463e-37
SPTAN1	18568.7	-0.540117	0.0578944	-9.32934	1.06535e-20	4.43162e-20
SATB1	1627.2	-0.543469	0.100525	-5.40629	6.4342e-08	1.33753e-07
UBL3	4778.92	-0.543924	0.104558	-5.20215	1.96997e-07	3.97119e-07
FYCO1	3094.97	-0.550944	0.0814233	-6.76641	1.32015e-11	3.44974e-11
RNF148	8.46999	-0.551711	0.1413	-3.90454	9.44031e-05	0.000157503
RNF10	9555.86	-0.552086	0.0422166	-13.0775	4.43042e-39	3.97227e-38
CISH	2579.64	-0.553204	0.126514	-4.37268	1.2273e-05	2.19308e-05
EML2	1733.92	-0.559447	0.0696291	-8.03468	9.38226e-16	3.06033e-15
KLHL11	149.427	-0.562107	0.120419	-4.66794	3.04241e-06	5.67864e-06
NEDD8-MDP1	2.95201	-0.563664	0.129541	-4.35125	1.35363e-05	2.41108e-05
FNBP1L	5999.51	-0.567254	0.0688112	-8.24363	1.6706e-16	5.65699e-16
ZBTB44	5472.37	-0.575319	0.0634901	-9.06155	1.28616e-19	5.07444e-19
USP13	1065.89	-0.578814	0.0786004	-7.36401	1.78461e-13	5.16679e-13
MAP3K21	1802.36	-0.580662	0.0881564	-6.58673	4.49624e-11	1.13882e-10
HECTD1	7843.12	-0.583817	0.0738004	-7.91076	2.5582e-15	8.13961e-15
SIK3	2663.42	-0.584727	0.0504578	-11.5884	4.71677e-31	3.04437e-30
KLHL26	670.297	-0.585777	0.0648326	-9.03523	1.63662e-19	6.43238e-19
HACE1	841.148	-0.586278	0.0651639	-8.99697	2.32032e-19	9.06452e-19
KLHL18	875.308	-0.591975	0.0491422	-12.0462	2.03209e-33	1.46526e-32
FXN	402.73	-0.594187	0.065387	-9.08723	1.01596e-19	4.02636e-19
PACSIN3	756.516	-0.594324	0.109906	-5.40756	6.38882e-08	1.32838e-07
KBTBD4	593.103	-0.6017	0.0632115	-9.51883	1.75133e-21	7.50178e-21
CUL3	3674.78	-0.604325	0.050912	-11.87	1.69482e-32	1.17209e-31
VHL	1206.34	-0.606528	0.0759054	-7.99058	1.3431e-15	4.34092e-15
WDR6	5697.97	-0.606581	0.0674469	-8.99347	2.39548e-19	9.345e-19
KCTD6	455.812	-0.611396	0.08009	-7.63387	2.27815e-14	6.91698e-14
TRIM58	33.7689	-0.611465	0.148271	-4.12397	3.72404e-05	6.42546e-05
BTBD9	1464.51	-0.635465	0.0542254	-11.7189	1.01928e-31	6.78604e-31
TRIM8	6876.5	-0.635727	0.0542117	-11.7267	9.29654e-32	6.19993e-31
MARCHF5	2172.38	-0.638023	0.0519752	-12.2755	1.22586e-34	9.27961e-34
DCAF17	1016.44	-0.639758	0.0540371	-11.8392	2.44661e-32	1.68125e-31
STAC	202.296	-0.645624	0.177007	-3.64744	0.000264863	0.000425931
PRKCI	2330.18	-0.648314	0.0661625	-9.7988	1.13926e-22	5.144e-22
STAM2	2659.85	-0.652478	0.0528298	-12.3506	4.83659e-35	3.72062e-34
SETMAR	604.264	-0.655151	0.126054	-5.19736	2.02134e-07	4.07178e-07
SKAP1	1026.61	-0.663686	0.129374	-5.12999	2.8976e-07	5.77649e-07
WDTC1	4640.72	-0.67073	0.0478207	-14.0259	1.08175e-44	1.18651e-43
USP11	5230.3	-0.67109	0.0721369	-9.30301	1.36525e-20	5.64896e-20
SH3YL1	4077.07	-0.672187	0.095591	-7.03191	2.03729e-12	5.58017e-12
PRKAA2	4064.13	-0.683812	0.0962665	-7.10332	1.21795e-12	3.36872e-12
CD2AP	5479.82	-0.690482	0.0697057	-9.90569	3.93259e-23	1.8084e-22
SPAG16	915.071	-0.693042	0.0690236	-10.0407	1.01005e-23	4.77567e-23
FBXL2	571.744	-0.700023	0.0914878	-7.65155	1.98575e-14	6.04142e-14
FBXL4	2113.69	-0.707568	0.064794	-10.9203	9.22169e-28	5.20413e-27
WDSUB1	951.428	-0.714081	0.0690939	-10.3349	4.89766e-25	2.45476e-24
MIB1	3361.29	-0.718239	0.0774254	-9.27654	1.75073e-20	7.21323e-20
SOCS2	1331.87	-0.728212	0.110079	-6.61534	3.70693e-11	9.43197e-11
SH3RF1	2087.47	-0.742053	0.0635787	-11.6714	1.78441e-31	1.17393e-30
TLE6	94.4147	-0.755306	0.150563	-5.01654	5.26116e-07	1.03149e-06
DCAF1	1787.86	-0.759247	0.0576173	-13.1774	1.18362e-39	1.07761e-38
WDR78	488.281	-0.759382	0.0948686	-8.00456	1.19896e-15	3.88343e-15
USP54	1111.24	-0.760041	0.0699761	-10.8614	1.75973e-27	9.79716e-27
RNF123	1312.9	-0.771339	0.0579728	-13.3052	2.15994e-40	2.01847e-39
EML6	319.652	-0.771619	0.221396	-3.48524	0.000491696	0.000774327
TLE2	1083	-0.772912	0.115944	-6.66624	2.62449e-11	6.73597e-11
SCAP	3242.23	-0.781301	0.057776	-13.5229	1.14506e-41	1.12921e-40
PLCG2	4333.32	-0.791332	0.178611	-4.43049	9.40195e-06	1.69422e-05
PARD6B	2419.37	-0.792826	0.0930043	-8.52461	1.53326e-17	5.49121e-17
SPSB4	47.0951	-0.805212	0.274447	-2.93395	0.00334679	0.00490394
DCUN1D1	1986.63	-0.827563	0.0579816	-14.2729	3.23094e-46	3.75566e-45
NBEAL1	1268.07	-0.841091	0.114908	-7.31967	2.48586e-13	7.14914e-13
TRIM68	861.694	-0.853157	0.0586529	-14.5459	6.20455e-48	7.66095e-47
RNF180	1045.03	-0.865773	0.133408	-6.48968	8.60201e-11	2.14548e-10
USP19	2967.36	-0.868454	0.0496784	-17.4815	1.98193e-68	5.03168e-67
TRIM71	115.192	-0.869732	0.277102	-3.13867	0.00169717	0.00255081
WDFY2	1155.41	-0.872921	0.0675039	-12.9314	2.99248e-38	2.6003e-37
ANAPC13	3150.01	-0.877341	0.0709857	-12.3594	4.33318e-35	3.33732e-34
TOM1L1	2982.22	-0.885171	0.0811978	-10.9014	1.13474e-27	6.37415e-27
KLHL2	1157.95	-0.904453	0.0629837	-14.3601	9.20743e-47	1.08915e-45
PRKN	1183.25	-0.907232	0.131131	-6.91852	4.56397e-12	1.2259e-11
WDR48	2404.55	-0.927633	0.0507131	-18.2918	9.62196e-75	3.07255e-73
PEX7	578.724	-0.932671	0.0794836	-11.7341	8.51937e-32	5.69138e-31
UBTD1	853.256	-0.935799	0.0934573	-10.0131	1.33476e-23	6.27891e-23
WDR31	469.978	-0.949421	0.092754	-10.2359	1.36903e-24	6.69271e-24
TLE4	739.495	-0.956294	0.0714592	-13.3824	7.66601e-41	7.29359e-40
KLHL15	815.944	-0.961534	0.0690945	-13.9162	5.04955e-44	5.37192e-43
TRIM6	804.681	-0.97631	0.120637	-8.09297	5.8227e-16	1.9215e-15
GNB5	2207.4	-0.982219	0.054575	-17.9976	2.03422e-72	5.94879e-71
KLHL8	1655.26	-0.984764	0.0602086	-16.3559	3.94943e-60	7.48582e-59
NEURL3	232.627	-0.988019	0.14498	-6.81487	9.43474e-12	2.48783e-11
DNMBP	1808.16	-0.993605	0.0595029	-16.6984	1.34544e-62	2.75419e-61
NEDD4L	6896.98	-1.0034	0.130759	-7.67368	1.6713e-14	5.09751e-14
CHD3	6354.58	-1.00581	0.0829205	-12.1298	7.33923e-34	5.37372e-33
PPARA	3653.73	-1.04928	0.0766001	-13.6982	1.04139e-42	1.06086e-41
TOM1L2	4137.17	-1.05128	0.0635342	-16.5467	1.69083e-61	3.33824e-60
BRCC3	921.889	-1.05678	0.0689768	-15.3207	5.55745e-53	8.28802e-52
ASB9	377.348	-1.07891	0.104924	-10.2828	8.42849e-25	4.16753e-24
BACH2	146.9	-1.08294	0.124971	-8.66556	4.49293e-18	1.652e-17
GCH1	752.708	-1.11282	0.0936787	-11.8791	1.5198e-32	1.05443e-31
DCAF11	4459.25	-1.13436	0.0540983	-20.9685	1.27158e-97	9.62198e-96
KLHL21	3295.66	-1.1619	0.0901585	-12.8873	5.30683e-38	4.56242e-37
ASAP2	1871.73	-1.16466	0.101202	-11.5083	1.19822e-30	7.6125e-30
RNF152	6806.56	-1.17026	0.153708	-7.61354	2.66689e-14	8.07206e-14
AREL1	2119.78	-1.17731	0.062901	-18.7169	3.60661e-78	1.32837e-76
PDZRN3	692.365	-1.17815	0.150661	-7.81988	5.28733e-15	1.65683e-14
BAG1	4118.98	-1.2001	0.100091	-11.9901	4.00374e-33	2.851e-32
PARD6A	277.333	-1.21096	0.118114	-10.2525	1.15283e-24	5.66281e-24
PELI2	920.861	-1.2277	0.0943943	-13.0061	1.12936e-38	9.96942e-38
LLGL2	3029.3	-1.23082	0.0952468	-12.9224	3.36535e-38	2.9217e-37
RNF182	149.926	-1.25596	0.20063	-6.26009	3.84764e-10	9.21265e-10
ZNRF3	24.6297	-1.28821	0.133035	-9.68325	3.55225e-22	1.56787e-21
CHD5	53.3621	-1.3012	0.288162	-4.51551	6.31635e-06	1.15175e-05
USP46	1039.67	-1.30946	0.062561	-20.931	2.79811e-97	2.08486e-95
PDZRN4	74.897	-1.3119	0.259828	-5.04912	4.43849e-07	8.74257e-07
WDR63	45.0824	-1.33495	0.146974	-9.08295	1.05669e-19	4.18268e-19
EML5	45.8547	-1.33553	0.175108	-7.6269	2.40462e-14	7.28959e-14
USP53	2374.08	-1.36876	0.0911826	-15.0112	6.20611e-51	8.63925e-50
VAV3	5206.43	-1.38091	0.0980505	-14.0837	4.78706e-45	5.31966e-44
AMFR	9192.36	-1.38593	0.0819769	-16.9063	4.03987e-64	8.69064e-63
DNAJC6	660.965	-1.43285	0.129933	-11.0276	2.81293e-28	1.63001e-27
BTBD11	452.536	-1.44182	0.218637	-6.59458	4.26465e-11	1.08171e-10
IRF2BPL	2417.74	-1.46172	0.0759085	-19.2564	1.2487e-82	5.23352e-81
NEBL	4512.18	-1.49218	0.131202	-11.3731	5.69013e-30	3.52408e-29
LNX1	985.469	-1.4994	0.115812	-12.9468	2.44856e-38	2.13722e-37
RHOBTB3	3063.85	-1.54667	0.152547	-10.1389	3.71187e-24	1.78852e-23
CADPS2	2690.44	-1.58199	0.0768246	-20.5922	3.2235e-94	2.07574e-92
ABTB2	1084.7	-1.59961	0.14528	-11.0105	3.39979e-28	1.95957e-27
KLHL3	756.028	-1.60771	0.190093	-8.45749	2.73195e-17	9.64041e-17
UBE2U	4.05401	-1.62748	0.319234	-5.09807	3.43126e-07	6.80755e-07
MAP3K9	366.14	-1.65098	0.14018	-11.7776	5.09367e-32	3.45025e-31
TRIM2	5492.96	-1.7154	0.152862	-11.2219	3.18491e-29	1.9134e-28
USP2	2049.22	-1.84625	0.173292	-10.654	1.67025e-26	8.95545e-26
LONRF2	419.366	-1.848	0.21967	-8.41263	4.00928e-17	1.40256e-16
MARCHF10	56.2821	-1.85041	0.306413	-6.03893	1.55135e-09	3.58302e-09
WDR72	4758.4	-1.87217	0.167811	-11.1564	6.66416e-29	3.95236e-28
UCHL1	1600.45	-1.8774	0.24586	-7.63605	2.23991e-14	6.80193e-14
CBLC	130.58	-1.9188	0.220993	-8.68261	3.86779e-18	1.427e-17
CORO2B	410.66	-1.99061	0.168842	-11.7898	4.40817e-32	2.9974e-31
TRIM40	2.1482	-2.02097	0.279482	-7.23111	4.79065e-13	1.35689e-12
WDR49	7.95011	-2.03142	0.203943	-9.96073	2.26396e-23	1.05455e-22
KLHL13	958.662	-2.16381	0.117166	-18.4679	3.74218e-76	1.26564e-74
PPP2R2B	214.552	-2.28	0.120783	-18.8768	1.76997e-79	6.74915e-78
TINCR	37.4091	-2.30573	0.172379	-13.376	8.35721e-41	7.93567e-40
DTX1	414.278	-2.43784	0.140681	-17.3288	2.85303e-67	6.91807e-66
FBXO2	472.186	-2.45744	0.208928	-11.7622	6.1156e-32	4.12522e-31
RNF43	424.437	-2.53696	0.149686	-16.9486	1.9719e-64	4.27986e-63
SH3GL2	278.807	-2.69689	0.333816	-8.07897	6.53142e-16	2.147e-15
USP44	48.3137	-3.00886	0.134712	-22.3355	1.67088e-110	1.94573e-108
RNF150	1192.52	-3.09081	0.1639	-18.8579	2.53065e-79	9.59328e-78
KLHL1	2.96962	-3.14602	0.428681	-7.33883	2.15467e-13	6.20767e-13
AMPH	123.208	-3.14818	0.184908	-17.0257	5.29696e-65	1.16396e-63
TBL1Y	21.1798	-3.34743	0.333004	-10.0522	8.98213e-24	4.25415e-23
RIMBP2	74.3856	-3.44124	0.210186	-16.3724	3.01279e-60	5.73284e-59
HECW1	238.523	-3.7116	0.223808	-16.5839	9.11486e-62	1.82175e-60
KLHL14	259.602	-3.82093	0.173219	-22.0584	7.9291e-108	8.56651e-106
RNF212B	49.3808	-4.11185	0.202364	-20.3191	8.71066e-92	5.0566e-90
ASB15	65.9797	-5.20526	0.334913	-15.5421	1.7995e-54	2.80633e-53
SH3GL3	50.7806	-5.62153	0.277435	-20.2625	2.75567e-91	1.55783e-89

## Sheet: Table S2
Table S2: Differential protein analysis of the ubiquitin regulators
symbol	LogFoldChange	pvalue
BIRC7	not detected	not detected
TNIP3	not detected	not detected
UBD	not detected	not detected
UBE2C	1.572	3.03403e-12
RASD2	not detected	not detected
TRIM9	1.417	2.21445e-23
UBASH3A	not detected	not detected
PSTPIP1	1.707	2.26543e-16
UHRF1	0.834	3.32634e-09
KLHL6	not detected	not detected
MYO1F	4.147	8.12234e-44
STAMBPL1	3.266	8.67938e-63
NOD2	not detected	not detected
CORO1A	3.326	7.81497e-29
RNF175	not detected	not detected
ATG16L2	0.417	2.02234e-05
BIRC3	not detected	not detected
VAV1	3.434	6.59077e-44
NCF1	2.195	1.05565e-31
STAC3	not detected	not detected
PPP2R2C	-0.113	0.65436
TRIM74	not detected	not detected
BTK	3.617	1.0197e-42
CORO6	not detected	not detected
DTL	not detected	not detected
KIF21B	2.404	4.82608e-24
TRIM73	not detected	not detected
HCK	2.912	2.19135e-39
DDB2	3.157	4.91737e-67
NCF4	2.276	5.31915e-30
USP29	not detected	not detected
TRIM46	not detected	not detected
BTBD19	not detected	not detected
FBXL8	1.427	2.57441e-25
HCLS1	3.446	2.06178e-33
WDFY4	2.345	8.53616e-31
NCF2	2.744	2.47463e-35
NTNG2	not detected	not detected
CDC20	not detected	not detected
CDCA3	not detected	not detected
KLHL31	not detected	not detected
RNF151	not detected	not detected
SEC31B	not detected	not detected
MARCHF1	not detected	not detected
UBL4B	not detected	not detected
PPP1R13L	3.265	2.95901e-61
NEB	-1.36	2.99628e-13
OASL	2.008	1.24497e-32
CORO7	2.573	2.86563e-46
ISG15	2.523	1.52125e-40
FBXO17	1.976	1.99008e-41
SH3PXD2B	1.928	6.91792e-36
FGR	1.732	1.08535e-22
WDR62	not detected	not detected
TAF1D	not detected	not detected
SH3D21	not detected	not detected
TRIM7	not detected	not detected
ASB2	not detected	not detected
GNB3	-0.47	0.000500933
MARCHF3	not detected	not detected
CCRL2	not detected	not detected
HECW2	0.089	0.472291
STXBP5L	not detected	not detected
RNF165	not detected	not detected
TNK2	0.182	0.0061938
TRIM22	3.331	6.45405e-45
DNAI2	not detected	not detected
WDR90	not detected	not detected
UBXN11	not detected	not detected
BCL6B	1.772	2.38898e-16
RNF149	0.619	0.0782794
DTX2	0.769	0.000781156
FCHSD1	2.274	5.10149e-35
CAPN15	1.355	3.48995e-21
SACS	0.933	3.36923e-11
SPSB1	not detected	not detected
LCK	2.169	5.27468e-30
RNF166	2.432	1.92698e-23
TNFAIP3	2.858	5.3839e-51
CORO7-PAM16	not detected	not detected
BRSK2	not detected	not detected
TRIM15	-0.467	0.0884173
PML	3.749	2.41912e-43
RACK1	0.375	0.00284071
RBCK1	0.952	5.72567e-14
BAZ1A	1.612	5.08651e-18
DPF1	not detected	not detected
TRIM59	1.376	4.28076e-17
ARHGEF6	2.44	1.57584e-33
WDR54	0.318	0.0403662
SH3RF3	0.464	6.95951e-05
NEURL1B	-0.451	0.00415568
FBXL6	0.212	0.400714
CHFR	not detected	not detected
LRRC41	-1.047	6.19737e-16
ARHGAP4	2.947	9.40639e-34
UBE2L6	3.929	1.5326e-64
THOC6	0.904	1.27806e-09
WDR38	not detected	not detected
TRIM52	not detected	not detected
GRAP	0.62	5.0027e-08
CCIN	not detected	not detected
ABI3	2.888	4.0458e-49
TRAF3IP2	0.688	3.38595e-09
CORO1C	1.983	5.26974e-37
SH3GL1	1.505	4.8246e-26
TRAF2	0.31	0.0030086
TNIP1	2.831	4.93802e-63
ASAP1	2.585	6.59565e-41
PCGF1	not detected	not detected
ARHGAP26	1.946	2.85237e-38
KCTD13	not detected	not detected
ARPC1B	2.118	3.01512e-23
TRIM55	1.045	4.80164e-15
WSB1	not detected	not detected
CCNF	not detected	not detected
FBXO6	1.456	9.89347e-28
KCTD11	not detected	not detected
DENND3	2.926	3.62472e-45
PCGF3	not detected	not detected
AURKA	0.173	0.355525
GRAPL	not detected	not detected
RNF145	not detected	not detected
SH3PXD2A	2.278	3.35518e-39
ATG16L1	0.388	0.000618397
SRM	1.515	3.71841e-21
TRAF5	0.395	0.000180344
ZC3HC1	1.048	5.16061e-12
CFAP44	not detected	not detected
DTX3L	3.067	1.68291e-36
WDR60	-0.071	0.873715
MGRN1	0.43	0.000503017
HIC1	-0.9	1.0828e-09
RNF217	not detected	not detected
UBE2T	1.391	7.46648e-05
FAU	2.183	2.09948e-25
RAB40C	0.778	4.21136e-05
EML3	1.317	5.5575e-11
LDB2	-0.23	0.0794831
WDR81	1.055	4.39467e-19
NCK1	2.89	3.32727e-50
MDM2	not detected	not detected
UBC	not detected	not detected
WDR13	-3.295	1.888e-52
RNF126	0.416	0.169887
BOP1	2.601	1.29247e-52
ABL2	0.724	1.44339e-06
ZMIZ2	1.144	3.88092e-11
CBLB	0.74	9.43251e-14
NCK2	0.993	8.2786e-12
DPF3	-0.633	1.44257e-09
GNB4	0.252	0.979695
TRIM21	2.635	9.7739e-40
AHR	2.672	5.54443e-44
BRCA1	0.689	3.62542e-07
TRIM38	1.858	2.51316e-34
MALT1	2.043	1.62989e-26
RNF125	not detected	not detected
UBA5	1.733	9.44438e-35
FEM1C	not detected	not detected
DCUN1D3	0.566	4.12073e-06
KCTD3	1.09	1.77621e-22
PAN2	2.224	3.33513e-38
DDX58	1.843	1.70244e-30
LYN	2.335	1.42086e-41
CORO2A	-0.435	0.316698
RNF215	not detected	not detected
JOSD2	0.75	4.42042e-09
NUP62	1.804	2.07731e-22
NACA	1.9	5.08711e-29
PPWD1	1.853	9.58147e-25
KBTBD8	not detected	not detected
MAP3K11	0.712	1.50543e-07
GNB1L	0.498	1.00748e-05
KLHL23	not detected	not detected
BCL6	1.772	2.38898e-16
NOD1	not detected	not detected
C17orf78	not detected	not detected
RNF113A	1.872	1.56394e-28
WDR76	1.047	5.19477e-05
CPNE1	0.517	9.34933e-06
ZBTB48	not detected	not detected
CDRT1	not detected	not detected
UBA7	1.667	3.33728e-22
ARHGEF7	2.242	2.63037e-45
UBE2S	0.21	0.0439343
FANCL	not detected	not detected
FBXL7	not detected	not detected
CDC34	1.39	2.03771e-15
SORBS1	0.286	0.463466
KLHL4	not detected	not detected
ARPC1A	-2.35	2.3623e-39
TRAIP	not detected	not detected
RNF181	-0.465	0.105454
E4F1	0.45	0.000157377
RNF44	not detected	not detected
RNFT1	not detected	not detected
NLE1	2.329	2.02612e-42
NOSTRIN	0.866	1.01559e-10
SKP2	not detected	not detected
RNF122	not detected	not detected
PLCG1	0.701	6.52569e-05
WDR74	1.767	2.92929e-29
PHF21A	0.956	2.42719e-06
RNF135	1.109	3.43295e-13
RHOBTB1	not detected	not detected
FAF2	2.245	2.74926e-50
UBE2D2	0.285	0.00574566
USP6	not detected	not detected
OTUD3	not detected	not detected
UBA52	not detected	not detected
TBL2	0.434	1.07116e-08
TRIO	3.323	1.68417e-59
SHARPIN	0.744	2.45494e-08
WDR91	1.028	2.54775e-17
NEDD4	1.623	4.7365e-29
RNF130	not detected	not detected
POLH	0.765	0.00890116
DCAF15	-1.593	1.02884e-24
TRIM17	not detected	not detected
RNF213	2.507	8.32256e-33
RAD23A	1.749	2.19301e-37
SIAH2	not detected	not detected
SQSTM1	1.285	2.1825e-21
FBXW7	not detected	not detected
FBXO32	not detected	not detected
FBXL19	0.509	0.00115138
ZBTB17	not detected	not detected
BFAR	-0.406	0.436032
LYST	0.999	3.02256e-15
GAN	1.488	1.91348e-20
UBE2I	2.155	5.88511e-27
YAF2	0.441	0.0024847
LZTR1	0.38	2.32128e-05
RNF187	0.299	0.191792
MID1	1.522	2.34932e-27
RPS27A	0.825	1.6285e-12
TRIM16	1.453	5.08408e-26
WDR55	1.462	3.99624e-23
BRWD3	not detected	not detected
RCBTB2	0.44	1.32284e-05
MARCHF2	not detected	not detected
ZBTB42	not detected	not detected
ZBTB25	not detected	not detected
WDR75	2.123	1.23279e-42
PHRF1	1.097	7.30467e-11
ABTB1	-0.081	0.566098
TBL1XR1	2.289	4.16359e-45
PELI3	not detected	not detected
IFIH1	2.356	1.91127e-48
ARHGEF37	1.167	2.00629e-22
NSMAF	2.22	4.96377e-41
KCTD9	1.307	2.7422e-23
FAAP20	not detected	not detected
ZBTB7B	0.478	0.000343875
ARHGAP10	-0.349	0.000753822
PELI1	not detected	not detected
WDR24	-0.076	0.482686
WDR41	1.98	1.42534e-34
SLX4	-0.388	0.00727195
TAF5	0.647	4.80284e-07
FBXO4	1.091	3.46876e-19
OTUD7A	-0.203	0.961157
PAAF1	0.041	0.213439
ADRM1	-0.118	0.824223
OSTM1	-0.553	0.00129452
ANAPC4	0.834	8.40955e-11
UBA6	1.3	1.30287e-29
MTF2	0.696	0.0674631
ING3	0.781	1.99949e-10
UBE2M	0.46	2.41878e-06
UFM1	2.68	8.94417e-38
AUP1	0.867	3.0937e-11
MARK4	not detected	not detected
TRIM69	not detected	not detected
KMT2B	0.566	3.18857e-07
NSMCE2	0.722	1.26353e-05
KLHL29	not detected	not detected
EML4	0.615	5.43416e-08
UBE2J2	-0.136	0.980353
KDM2B	0.89	3.16336e-06
DNAJC2	0.485	2.23095e-05
MYSM1	0.677	2.89486e-06
RHBDD3	0.013	0.000722556
OPTN	-0.254	0.873817
TRIM56	0.543	0.0467114
FBXL12	-0.04	0.0353699
UBE2B	0.869	7.82832e-13
UFD1	-0.472	0.159732
SYVN1	0.216	0.621905
TRIM11	0.134	0.477502
FUS	1.191	5.25304e-11
UHRF2	0.322	0.0045901
WDR5	0.883	9.37473e-10
URM1	2.035	1.466e-21
UBA2	0.563	0.000443629
FBXO45	0.696	0.011613
RBX1	-0.034	0.901681
CYLD	1.476	6.81787e-27
SIAH1	-0.21	1.953e-06
TRIM5	1.376	4.28076e-17
JOSD1	not detected	not detected
TNIP2	1.021	7.27974e-11
BARD1	not detected	not detected
TLE1	1.361	6.20152e-11
THOC3	0.414	0.000268192
CDC16	0.397	2.85623e-05
BTBD3	not detected	not detected
KCTD5	0.582	0.000220358
APAF1	4.047	4.10688e-45
HECTD2	not detected	not detected
NSD2	0.485	0.00197803
HGS	-0.178	0.100461
SSR3	0.386	0.000141296
FZR1	0.631	0.000640178
GEMIN5	1.865	3.26264e-40
WDFY1	0.258	0.688264
TEP1	1.366	1.4051e-20
USPL1	not detected	not detected
TRIM25	1.146	5.37667e-20
FCHSD2	1.672	6.30583e-18
RNF34	0.42	0.274912
RNF7	-0.23	0.00051313
USP15	0.771	2.42787e-15
KDM5C	0.267	0.0174607
NOSIP	0.739	1.60824e-05
WRAP53	0.734	1.27515e-09
TBK1	1.68	2.88543e-31
CUL4B	1.693	2.21815e-34
HIC2	not detected	not detected
SHKBP1	0.383	0.000304583
CBL	3.407	5.61261e-47
FBXO31	not detected	not detected
TDRD3	0.264	0.221828
WDR43	1.801	1.43894e-28
GGA3	-0.448	6.00446e-05
CUL7	-0.639	0.000450326
WRAP73	0.401	0.0632429
WDR70	1.05	6.87993e-08
WDHD1	1.098	1.78266e-05
UBE2O	1.967	6.24975e-41
PWP1	1.701	1.78642e-31
RBBP6	1.475	7.50065e-18
FANCD2	0.262	0.0162592
IKBKG	2.138	6.33906e-27
SMURF1	-0.728	2.94544e-09
CUL1	1.341	1.44519e-25
BACH1	2.099	1.92603e-39
KEAP1	-0.103	0.827428
EED	0.871	1.00333e-07
ELP2	-0.488	0.00624479
PHF14	1.975	1.27007e-19
UFC1	0.023	0.0768092
GNB2	-0.235	0.00072596
PIAS3	not detected	not detected
EML1	0.067	0.244557
SART1	0.995	2.41917e-08
COPS6	0.245	0.00915025
OSTF1	2.954	2.49914e-34
KBTBD2	1.329	2.24638e-24
UBE2J1	0.435	0.000291742
BAZ1B	1.889	2.31105e-23
TBL3	1.932	6.24504e-33
NSFL1C	1.608	1.1344e-25
USP31	-0.101	0.796747
DCUN1D5	0.619	1.20815e-06
USP36	0.893	5.94406e-11
LASP1	0.185	0.061486
UBAC2	0.906	5.51281e-12
TRIM27	0.776	4.1271e-12
WDR45	-1.251	3.12962e-21
GGA1	-0.318	0.00125408
MARCHF9	not detected	not detected
KLHL36	0.83	3.11993e-11
TBC1D31	0.082	0.502234
EIF3I	0.465	0.000283557
SEC31A	-1.439	1.7957e-18
TAF5L	0.535	7.29131e-06
TMUB2	1.292	2.07241e-14
RNF25	0.331	0.0225511
UBE2Z	1.668	5.04249e-30
TRAF3	0.333	0.00187901
KLHL20	-0.653	0.000625823
MAP3K10	-1.895	6.34371e-23
WDR33	0.539	0.000703399
TBCB	1.302	5.64785e-18
SAE1	1.326	9.49223e-14
KDM2A	0.404	0.0413308
DPF2	-0.052	0.00537023
UBE2Q1	1.837	2.40696e-36
WDR18	1.024	5.20648e-10
UBXN1	0.532	0.000574191
WDR4	1.485	3.41182e-29
NFX1	0.385	0.0271502
KCMF1	-0.319	0.429415
UBE2V1	not detected	not detected
MAP3K2	1.86	2.5878e-32
CREBBP	0.991	1.72318e-09
ATXN3	0.409	0.000239663
RC3H1	0.51	0.00547622
MAP3K5	1.55	2.31359e-18
TLE3	2.258	1.17549e-38
RSPRY1	-0.524	8.42889e-05
RWDD3	0.081	0.645303
TFG	0.337	0.00539526
DMWD	-0.248	0.747606
FBXO42	0.396	0.00157155
NPLOC4	-0.603	0.00678644
MARCHF6	not detected	not detected
PAK1IP1	2.08	2.88217e-36
UBL4A	-0.017	0.496792
EIF3H	1.267	6.27761e-15
NUB1	1.792	2.50004e-29
ZBTB45	-0.209	0.122034
PREB	0.155	0.302033
CDC27	2.554	1.89843e-33
EPS15L1	-1.746	1.38425e-25
SENP1	1.114	8.01998e-09
CRKL	1.558	1.64173e-25
BUB3	0.478	0.0139354
PCGF6	-0.739	1.90448e-08
ZNF131	0.438	0.00130025
CSTF1	0.314	0.0823655
TRIM35	not detected	not detected
CTTN	-1.74	7.60892e-29
PSMD7	0.46	4.9478e-05
EIF3F	0.143	0.552341
KCTD10	0.715	0.000896891
NAE1	0.068	0.681706
RNF115	-0.427	0.00502263
BRAP	1.382	8.25841e-24
ZBTB14	0.017	0.743418
TRPC4AP	not detected	not detected
USP48	0.658	0.000147254
FBH1	-0.642	5.81232e-08
ARNT	0.506	0.0214559
WDR77	-0.045	0.902921
ZFP91	0.186	0.166911
TMEM183A	not detected	not detected
USP7	0.258	0.0296421
PRPF8	0.903	1.27688e-08
ZBTB40	-0.108	0.778424
USP20	-0.816	0.00253239
EPS15	0.481	0.00143015
KCTD21	-1.35	5.31933e-21
UBQLN2	1.364	2.15438e-18
SMU1	0.209	0.449245
RNF111	not detected	not detected
ERCC8	-0.941	8.70745e-13
LATS1	0.199	0.761441
UBE4A	-0.837	7.68542e-08
NSD1	0.154	0.196294
RNF185	-0.884	5.04041e-06
WDR47	1.384	1.25275e-25
YES1	-1.991	8.0396e-24
WDR7	-1.084	4.79441e-10
USP47	0.318	0.000177206
UBFD1	0.575	1.37378e-09
KAT6A	0.212	0.966371
PRKAA1	0.44	1.68142e-05
TRIM26	-0.825	5.36186e-14
WDR12	0.959	3.81037e-16
ZFAND6	-0.703	2.49136e-11
IRF2BP1	-1.279	4.03054e-21
UBR2	0.068	0.505182
UCHL3	-0.25	0.00575931
USP32	-0.149	0.898581
FBXO7	0.279	1.99341e-07
WDR25	-1.612	0.636837
DCAF12	not detected	not detected
UBXN2B	0.302	0.0040785
MARCHF8	not detected	not detected
MYO1E	2.012	3.13698e-29
RC3H2	0.435	1.41896e-06
KLHL12	not detected	not detected
UBAP1	0.495	2.45522e-05
SUMO1	1.432	5.0687e-23
CIAO1	0.199	0.29769
CRBN	2.395	1.33128e-47
UBE2D4	not detected	not detected
UBE3C	0.532	1.95049e-08
TOLLIP	-1.036	8.11641e-11
USP9X	-0.121	0.382278
SF3A1	0.686	0.00324266
MAP3K3	1.741	2.02291e-27
FBXO44	-0.383	0.00132596
RNF20	0.899	0.00100306
ZBTB3	not detected	not detected
SNX9	-2.234	3.32387e-43
MNAT1	0.298	0.0693628
UBE2E2	-0.873	4.23314e-13
HIRA	0.08	0.991025
UBE2E1	not detected	not detected
TRAF4	-2.604	1.4046e-48
HDAC6	-4.343	2.23713e-30
PPP1R13B	-0.787	1.25587e-12
PLRG1	0.514	0.158107
USP33	-0.417	0.0114585
CUL4A	0.552	1.2568e-09
SEC13	-1.174	1.7403e-16
TRIP12	0.422	5.92569e-06
PLAA	-0.695	1.57351e-06
WDR61	-1.219	1.02515e-16
UBR4	-0.431	0.151508
MYCBP2	0.497	4.3283e-05
ASB8	not detected	not detected
ERCC6	-0.057	0.570929
IBTK	0.344	9.52159e-05
CBX4	1.066	7.42395e-06
FBXO10	not detected	not detected
ASB6	0.008	0.346209
RCBTB1	-0.87	6.27816e-12
TRIM24	-0.171	0.106249
TSG101	-0.389	0.0112214
GGA2	-1.053	9.43457e-12
PACSIN2	-2.276	6.09866e-33
UBE4B	-0.634	1.60327e-06
WDFY3	-0.452	0.00616973
SKP1	0.634	2.68095e-08
ITCH	1.269	1.38185e-19
PCGF2	-0.653	2.72272e-09
UBE2K	-0.35	0.00104155
ZNRF1	not detected	not detected
TP53BP2	-3.144	7.54894e-57
PSEN1	-0.584	5.35159e-05
UBR5	0.988	1.47267e-11
RAB40B	not detected	not detected
DCAF4	not detected	not detected
DMXL1	-2.736	9.37403e-28
FBXO30	-0.989	4.83318e-08
RNF39	not detected	not detected
CHD4	0.982	5.00245e-06
RYBP	0.34	0.0183854
ZBTB47	-0.784	2.20962e-12
NACC2	-0.349	2.14613e-05
VPS41	0.739	1.86761e-13
ZBTB8A	not detected	not detected
FBXW11	0.674	4.04936e-08
MID2	0.961	2.38305e-16
HERC6	not detected	not detected
FBXO3	-0.506	0.000244126
FBXO11	-0.318	0.0165384
BTBD1	0.513	8.98197e-05
STRAP	-0.069	0.324684
UBA3	-0.192	0.183049
ZBTB10	-0.105	0.7419
VEZF1	-0.174	0.0185719
KLHL42	0.256	0.1523
USP4	-1.595	2.33193e-28
UBR1	0.303	0.227094
TMF1	-0.163	0.912132
KLHL25	-0.218	0.875647
TAX1BP1	-1.053	2.68938e-13
ARIH2	-0.377	9.67829e-05
CUL5	-0.179	0.3172
BAP1	0.354	0.714744
PATZ1	0.197	0.121565
RABGEF1	0.505	6.25182e-06
RNF144B	not detected	not detected
FBXO9	-0.005	0.594998
SHPRH	0.137	0.0525189
TMEM129	not detected	not detected
NBR1	0.314	0.000176833
ZNRF2	-2.07	3.45295e-28
UBQLN1	0.358	0.00116062
ZNF106	0.326	0.890706
OTUB2	not detected	not detected
UBQLN4	0.249	0.12014
SENP8	-1.872	6.44849e-13
RNF24	not detected	not detected
UBE2G1	0.495	2.78573e-05
UBE2W	-0.018	0.0699684
VAV2	-1.922	2.77779e-36
XIAP	0.147	0.855886
RLIM	0.046	0.861188
TRIM33	-1.696	7.69235e-26
MAP3K1	0.024	0.163133
WWP1	-0.614	4.60533e-08
ASB1	not detected	not detected
FBXO8	not detected	not detected
USP51	not detected	not detected
KBTBD7	not detected	not detected
STAM	0.8	8.84997e-10
UBB	not detected	not detected
VPS36	-0.275	0.0032835
ABI2	-0.631	1.4842e-08
RNF11	-0.818	9.36734e-06
ATG5	0.647	8.11152e-05
RFWD3	not detected	not detected
JADE1	-0.187	0.00392261
FBXL17	0.208	0.357117
DDB1	0.87	8.91156e-18
CUEDC1	-0.717	1.68966e-09
RMND5A	0.133	0.164292
KBTBD6	-0.149	0.0201852
RNF38	not detected	not detected
TAB3	-0.751	5.14622e-10
FBXO33	not detected	not detected
SOCS4	not detected	not detected
MARK1	-0.705	2.01907e-07
SH3D19	-1.561	5.27802e-24
DCAF7	-0.198	0.665023
RNF8	not detected	not detected
WDR89	0.41	1.66673e-05
CFAP57	not detected	not detected
UBA1	-0.823	1.76767e-08
TAB2	-1.066	1.37661e-16
USP43	1.001	6.00723e-08
PEX2	-0.314	0.069545
BTRC	not detected	not detected
SPTAN1	-2.846	9.68885e-54
SATB1	0.493	0.00109294
UBL3	not detected	not detected
FYCO1	-0.774	2.76703e-08
RNF148	not detected	not detected
RNF10	-0.97	2.1182e-08
CISH	not detected	not detected
EML2	1.026	5.3449e-14
KLHL11	-0.334	0.852043
NEDD8-MDP1	0.331	1.72672e-06
FNBP1L	-1.571	2.01394e-29
ZBTB44	0.023	0.766496
USP13	-0.538	0.000379473
MAP3K21	-0.197	0.102368
HECTD1	0.084	0.0433737
SIK3	-1.446	3.96624e-18
KLHL26	-0.256	0.974931
HACE1	-0.397	2.10813e-05
KLHL18	not detected	not detected
FXN	-1.799	6.54474e-31
PACSIN3	-2.983	1.10318e-51
KBTBD4	-0.159	0.540748
CUL3	-0.1	0.846394
VHL	-0.614	0.00958303
WDR6	-0.287	0.569944
KCTD6	-2.584	4.09722e-29
TRIM58	not detected	not detected
BTBD9	not detected	not detected
TRIM8	-0.343	0.0383732
MARCHF5	not detected	not detected
DCAF17	not detected	not detected
STAC	not detected	not detected
PRKCI	-0.857	6.27876e-12
STAM2	-1.251	7.56906e-16
SETMAR	-1.698	9.70011e-31
SKAP1	1.79	7.36643e-15
WDTC1	-0.775	8.72416e-10
USP11	0.081	0.507702
SH3YL1	-3.618	4.52896e-38
PRKAA2	-0.439	0.00505548
CD2AP	-1.17	7.72562e-21
SPAG16	not detected	not detected
FBXL2	not detected	not detected
FBXL4	-0.377	0.559707
WDSUB1	-1.7	3.48385e-29
MIB1	-1.358	1.27452e-17
SOCS2	not detected	not detected
SH3RF1	0.336	0.0219503
TLE6	not detected	not detected
DCAF1	-1.593	1.02884e-24
WDR78	not detected	not detected
USP54	-1.879	3.43414e-36
RNF123	0.297	2.32897e-07
EML6	not detected	not detected
TLE2	-1.279	1.93423e-12
SCAP	-0.206	0.793936
PLCG2	-1.408	2.73654e-18
PARD6B	-1.287	5.54427e-17
SPSB4	not detected	not detected
DCUN1D1	0.398	0.000435243
NBEAL1	-0.697	3.90217e-05
TRIM68	-0.821	0.0001094
RNF180	not detected	not detected
USP19	-2.451	2.52036e-38
TRIM71	not detected	not detected
WDFY2	-0.836	2.63509e-08
ANAPC13	0.425	0.0126064
TOM1L1	-1.531	1.8952e-20
KLHL2	-0.218	0.875647
PRKN	-1.891	2.83507e-26
WDR48	-2.679	4.56085e-55
PEX7	-2.029	1.3263e-25
UBTD1	not detected	not detected
WDR31	not detected	not detected
TLE4	-1.41	3.51755e-07
KLHL15	not detected	not detected
TRIM6	not detected	not detected
GNB5	-0.453	0.0106959
KLHL8	not detected	not detected
NEURL3	not detected	not detected
DNMBP	-0.742	6.03253e-09
NEDD4L	-1.626	5.65583e-20
CHD3	0.296	0.408936
PPARA	not detected	not detected
TOM1L2	-2.605	7.96266e-49
BRCC3	-0.747	1.23585e-11
ASB9	-2.913	3.16031e-35
BACH2	not detected	not detected
GCH1	-2.857	6.0169e-24
DCAF11	-1.465	1.80295e-24
KLHL21	not detected	not detected
ASAP2	-2.046	1.33202e-41
RNF152	not detected	not detected
AREL1	not detected	not detected
PDZRN3	not detected	not detected
BAG1	-1.452	5.21105e-27
PARD6A	not detected	not detected
PELI2	-0.774	0.496304
LLGL2	-4.211	1.93124e-72
RNF182	not detected	not detected
ZNRF3	not detected	not detected
CHD5	not detected	not detected
USP46	-1.593	2.33193e-28
PDZRN4	not detected	not detected
WDR63	not detected	not detected
EML5	not detected	not detected
USP53	-1.424	5.0464e-12
VAV3	0.915	1.89202e-10
AMFR	-0.753	5.26301e-07
DNAJC6	-2.242	2.04055e-30
BTBD11	not detected	not detected
IRF2BPL	-1.86	8.01225e-26
NEBL	-2.834	2.14604e-58
LNX1	-1.018	0.000287062
RHOBTB3	-0.013	0.987643
CADPS2	-1.413	2.84742e-21
ABTB2	-0.092	0.861206
KLHL3	not detected	not detected
UBE2U	not detected	not detected
MAP3K9	not detected	not detected
TRIM2	-2.114	1.05935e-34
USP2	-4.245	1.31385e-47
LONRF2	not detected	not detected
MARCHF10	not detected	not detected
WDR72	-3.488	1.25022e-38
UCHL1	-1.339	2.52316e-23
CBLC	not detected	not detected
CORO2B	-2.815	4.55706e-59
TRIM40	not detected	not detected
WDR49	not detected	not detected
KLHL13	-1.233	1.35927e-07
PPP2R2B	-0.174	0.437069
TINCR	not detected	not detected
DTX1	not detected	not detected
FBXO2	-1.508	1.01583e-21
RNF43	not detected	not detected
SH3GL2	-2.458	5.21989e-41
USP44	not detected	not detected
RNF150	not detected	not detected
KLHL1	not detected	not detected
AMPH	-1.334	4.10075e-19
TBL1Y	not detected	not detected
RIMBP2	not detected	not detected
HECW1	-2.704	1.1277e-39
KLHL14	-2.782	8.50377e-16
RNF212B	not detected	not detected
ASB15	not detected	not detected
SH3GL3	not detected	not detected

## Sheet: Table S3
Table S3: prognostic value for OS					Table S3: prognostic value for DFS
gene	beta	HR (95% CI for HR)	wald.test		p.value	beta	HR (95% CI for HR)	wald.test	p.value
ISG15	0.32	1.4 (1.2-1.6)	24		8.5e-07	0.33	1.4 (1.2-1.6)	20	6e-06
UBE2J2	0.5	1.7 (1.2-2.2)	12		0.00059	0.34	1.4 (1-2)	3.7	0.053
FAAP20	0.34	1.4 (1.1-1.7)	9.5		0.0021	0.29	1.3 (1-1.7)	5.5	0.02
WRAP73	1.1	2.9 (2-4.2)	33		1.1e-08	0.4	1.5 (0.93-2.4)	2.8	0.095
CHD5	0.047	1 (0.88-1.2)	0.28		0.6	-0.07	0.93 (0.74-1.2)	0.33	0.57
ZBTB48	0.36	1.4 (1.1-1.9)	6		0.014	0.071	1.1 (0.76-1.5)	0.17	0.68
KLHL21	0.028	1 (0.8-1.3)	0.05		0.83	0.12	1.1 (0.85-1.5)	0.65	0.42
SPSB1	0.21	1.2 (1.1-1.4)	9.9		0.0017	0.31	1.4 (1.2-1.6)	15	0.00011
UBE4B	-0.68	0.51 (0.37-0.7)	17		3.1e-05	-0.63	0.53 (0.37-0.77)	11	0.0007
SRM	0.58	1.8 (1.5-2.2)	35		3.3e-09	0.61	1.8 (1.5-2.3)	31	3.2e-08
FBXO2	0.084	1.1 (0.96-1.2)	1.8		0.18	0.0016	1 (0.86-1.2)	0	0.98
FBXO44	0.047	1 (0.83-1.3)	0.16		0.69	-0.17	0.85 (0.64-1.1)	1.5	0.23
FBXO6	0.38	1.5 (1.2-1.8)	12		0.00057	0.36	1.4 (1.1-1.8)	7.8	0.0053
ZBTB17	0.71	2 (1.5-2.8)	19		1.4e-05	0.49	1.6 (1.1-2.4)	6.1	0.014
FBXO42	-0.098	0.91 (0.54-1.5)	0.14		0.71	-0.076	0.93 (0.5-1.7)	0.06	0.81
UBR4	-0.047	0.95 (0.73-1.2)	0.12		0.73	-0.18	0.84 (0.62-1.1)	1.5	0.22
OTUD3	-0.067	0.94 (0.77-1.1)	0.46		0.5	-0.32	0.73 (0.58-0.91)	7.6	0.006
USP48	-0.15	0.86 (0.53-1.4)	0.4		0.53	-0.4	0.67 (0.39-1.1)	2.2	0.14
ZBTB40	-0.34	0.71 (0.52-0.97)	4.8		0.029	-0.6	0.55 (0.39-0.77)	13	0.0004
UBXN11	0.29	1.3 (1.1-1.6)	11		0.00086	0.088	1.1 (0.88-1.3)	0.67	0.41
WDTC1	-0.33	0.72 (0.49-1.1)	2.6		0.1	-0.045	0.96 (0.59-1.5)	0.03	0.86
FGR	0.15	1.2 (0.95-1.4)	2.1		0.15	-0.012	0.99 (0.78-1.3)	0.01	0.92
EIF3I	0.33	1.4 (1-1.9)	4.6		0.032	0.51	1.7 (1.2-2.3)	8.4	0.0037
LCK	0.086	1.1 (0.94-1.3)	1.3		0.25	0.075	1.1 (0.91-1.3)	0.73	0.39
ZBTB8A	0.068	1.1 (0.81-1.4)	0.22		0.64	0.07	1.1 (0.78-1.5)	0.18	0.67
SH3D21	0.37	1.4 (1.2-1.7)	16		6.3e-05	0.31	1.4 (1.1-1.7)	8.2	0.0043
CFAP57	-0.23	0.8 (0.61-1)	2.6		0.1	-0.29	0.75 (0.54-1)	3	0.082
CDC20	0.56	1.7 (1.5-2)	58		3e-14	0.53	1.7 (1.4-2)	36	1.8e-09
BTBD19	0.41	1.5 (1.3-1.8)	21		4.2e-06	0.18	1.2 (0.97-1.5)	2.9	0.087
LRRC41	0.0056	1 (0.85-1.2)	0		0.95	0.097	1.1 (0.9-1.3)	0.92	0.34
RNF11	-0.75	0.47 (0.34-0.66)	20		8.1e-06	-0.39	0.67 (0.45-1)	3.7	0.056
EPS15	-0.6	0.55 (0.34-0.9)	5.6		0.018	-0.68	0.51 (0.28-0.92)	5	0.025
PRKAA2	-0.54	0.58 (0.51-0.67)	61		6.2e-15	-0.47	0.62 (0.53-0.73)	36	1.9e-09
MYSM1	0.12	1.1 (0.89-1.4)	0.95		0.33	-0.16	0.86 (0.66-1.1)	1.5	0.23
UBE2U	0.27	1.3 (0.86-2)	1.6		0.21	0.36	1.4 (0.79-2.6)	1.4	0.24
DNAJC6	-0.25	0.78 (0.65-0.93)	7.6		0.006	-0.24	0.79 (0.64-0.98)	4.8	0.029
WDR78	-0.39	0.68 (0.54-0.85)	11		0.00098	-0.41	0.66 (0.51-0.87)	8.8	0.0031
USP33	-0.82	0.44 (0.27-0.71)	11		0.00078	-1.1	0.35 (0.2-0.61)	14	0.00022
WDR63	-0.08	0.92 (0.66-1.3)	0.22		0.64	-0.25	0.78 (0.52-1.2)	1.4	0.24
MTF2	0.89	2.4 (1.6-3.7)	19		1.6e-05	0.32	1.4 (0.86-2.2)	1.8	0.19
FNBP1L	-0.65	0.52 (0.43-0.64)	41		1.3e-10	-0.4	0.67 (0.52-0.88)	8.6	0.0034
RWDD3	1	2.8 (1.8-4.3)	21		5.2e-06	0.25	1.3 (0.75-2.2)	0.83	0.36
VAV3	-0.45	0.64 (0.55-0.74)	34		6.9e-09	-0.46	0.63 (0.52-0.77)	21	4.7e-06
WDR47	-0.58	0.56 (0.41-0.76)	14		0.00018	-0.44	0.65 (0.45-0.93)	5.5	0.019
UBL4B	0.87	2.4 (1.3-4.2)	8.9		0.0028	1.1	3 (1.6-5.7)	11	0.0007
WDR77	0.65	1.9 (1.3-2.7)	13		0.00029	0.36	1.4 (0.94-2.2)	2.8	0.092
TRIM33	-0.39	0.68 (0.45-1)	3.6		0.06	-0.34	0.71 (0.45-1.1)	2.1	0.14
RNF115	-0.3	0.74 (0.46-1.2)	1.5		0.22	-0.24	0.79 (0.46-1.4)	0.73	0.39
PIAS3	0.72	2.1 (1.4-3)	15		0.00014	0.97	2.6 (1.7-4)	21	3.7e-06
ARNT	-0.31	0.73 (0.5-1.1)	2.4		0.12	-0.11	0.9 (0.56-1.4)	0.21	0.65
UBE2Q1	0.64	1.9 (1.2-3)	7.3		0.0071	1.2	3.2 (2-5.3)	21	4.6e-06
ZBTB7B	-0.15	0.86 (0.63-1.2)	0.94		0.33	-0.048	0.95 (0.66-1.4)	0.06	0.8
TRIM46	0.47	1.6 (1.4-1.9)	37		1.4e-09	0.51	1.7 (1.4-2)	24	8.7e-07
UBQLN4	0.53	1.7 (1.2-2.5)	7.3		0.0068	0.63	1.9 (1.2-2.9)	7.5	0.0063
UFC1	0.2	1.2 (0.88-1.7)	1.5		0.23	0.69	2 (1.4-2.8)	15	0.00011
KLHL20	-0.45	0.64 (0.49-0.84)	11		0.0011	-0.28	0.75 (0.54-1.1)	2.6	0.1
RC3H1	-0.28	0.75 (0.54-1.1)	2.7		0.098	-0.4	0.67 (0.46-0.97)	4.4	0.035
ABL2	0.19	1.2 (0.94-1.6)	2.3		0.13	0.32	1.4 (1-1.8)	4.8	0.029
NCF2	0.062	1.1 (0.89-1.3)	0.44		0.51	0.044	1 (0.84-1.3)	0.16	0.69
KIF21B	0.17	1.2 (0.97-1.4)	2.9		0.09	-0.038	0.96 (0.77-1.2)	0.11	0.74
UBE2T	0.8	2.2 (1.8-2.8)	49		2.8e-12	0.7	2 (1.5-2.7)	24	7.6e-07
KLHL12	-0.61	0.54 (0.34-0.87)	6.4		0.011	-0.6	0.55 (0.32-0.94)	4.8	0.029
TMEM183A	-0.29	0.75 (0.46-1.2)	1.4		0.23	-0.28	0.76 (0.43-1.3)	0.97	0.33
TRAF5	0.53	1.7 (1.4-2.1)	26		3.5e-07	0.26	1.3 (1-1.6)	4.5	0.034
DTL	0.26	1.3 (1-1.6)	5.1		0.023	0.23	1.3 (0.97-1.6)	3	0.083
KCTD3	0.024	1 (0.8-1.3)	0.03		0.85	0.24	1.3 (0.95-1.7)	2.5	0.11
MARK1	-0.07	0.93 (0.74-1.2)	0.33		0.56	-0.15	0.86 (0.65-1.1)	1.2	0.27
TP53BP2	-0.16	0.85 (0.59-1.2)	0.73		0.39	-0.056	0.95 (0.62-1.4)	0.07	0.79
TRIM11	0.8	2.2 (1.6-3.2)	19		1.3e-05	0.46	1.6 (1-2.5)	4.2	0.039
TRIM17	0.21	1.2 (1-1.5)	4.1		0.042	0.056	1.1 (0.81-1.4)	0.18	0.67
RNF187	0.11	1.1 (0.86-1.4)	0.64		0.43	0.28	1.3 (1-1.8)	3.7	0.053
TAF5L	-0.044	0.96 (0.6-1.5)	0.03		0.85	0.15	1.2 (0.67-2)	0.29	0.59
MAP3K21	-0.17	0.84 (0.68-1)	2.6		0.11	-0.23	0.79 (0.63-1)	3.6	0.058
LYST	0.015	1 (0.8-1.3)	0.02		0.9	-0.13	0.88 (0.67-1.2)	0.87	0.35
TRIM58	-0.5	0.61 (0.4-0.91)	5.9		0.016	-0.5	0.6 (0.38-0.97)	4.3	0.038
SH3YL1	-0.52	0.6 (0.49-0.72)	27		1.8e-07	-0.36	0.7 (0.55-0.88)	9.3	0.0023
ASAP2	-0.39	0.68 (0.58-0.79)	26		2.7e-07	-0.26	0.77 (0.64-0.92)	7.8	0.0051
KLHL29	0.36	1.4 (1.1-1.8)	8.6		0.0034	0.22	1.2 (0.95-1.6)	2.5	0.11
PREB	0.39	1.5 (1.1-2)	6.1		0.013	0.28	1.3 (0.93-1.9)	2.4	0.13
WDR43	-0.14	0.87 (0.6-1.3)	0.57		0.45	-0.24	0.79 (0.51-1.2)	1.1	0.29
EML4	-0.19	0.82 (0.61-1.1)	1.6		0.21	-0.28	0.76 (0.55-1.1)	2.8	0.097
FBXO11	-0.43	0.65 (0.51-0.83)	12		0.00053	-0.47	0.62 (0.47-0.82)	11	0.0007
EML6	-0.12	0.89 (0.78-1)	3.2		0.073	-0.35	0.71 (0.58-0.86)	13	0.0004
RPS27A	0.14	1.1 (0.87-1.5)	0.96		0.33	0.32	1.4 (1-1.8)	4.4	0.035
FANCL	0.91	2.5 (1.7-3.6)	24		1.2e-06	0.7	2 (1.3-3.1)	9.9	0.0017
PELI1	-0.11	0.9 (0.68-1.2)	0.61		0.44	0.0041	1 (0.73-1.4)	0	0.98
WDR54	-0.052	0.95 (0.78-1.2)	0.27		0.6	0.075	1.1 (0.86-1.4)	0.42	0.52
PCGF1	0.63	1.9 (1.3-2.7)	12		0.00046	0.61	1.8 (1.2-2.8)	8	0.0045
AUP1	0.84	2.3 (1.8-3)	42		7.3e-11	0.64	1.9 (1.4-2.5)	17	3e-05
KCMF1	0.54	1.7 (1.1-2.7)	4.9		0.027	0.76	2.1 (1.2-3.7)	7	0.008
RNF181	0.25	1.3 (1-1.6)	5		0.025	0.39	1.5 (1.2-1.9)	11	0.00078
RMND5A	-0.99	0.37 (0.27-0.51)	37		1e-09	-0.47	0.63 (0.43-0.91)	6.2	0.013
CIAO1	-0.14	0.87 (0.44-1.7)	0.16		0.69	0.098	1.1 (0.51-2.4)	0.06	0.8
NEURL3	0.036	1 (0.85-1.3)	0.13		0.72	0.13	1.1 (0.91-1.4)	1.3	0.25
LONRF2	0.11	1.1 (0.99-1.2)	3.3		0.069	0.16	1.2 (1-1.3)	5.2	0.023
RNF149	0.55	1.7 (1.3-2.3)	13		0.00029	0.6	1.8 (1.3-2.6)	11	0.00073
NCK2	-0.16	0.85 (0.65-1.1)	1.3		0.26	-0.063	0.94 (0.68-1.3)	0.15	0.7
SH3RF3	-0.076	0.93 (0.76-1.1)	0.56		0.46	0.018	1 (0.81-1.3)	0.02	0.88
MAP3K2	-0.21	0.81 (0.54-1.2)	1		0.31	-0.16	0.85 (0.54-1.3)	0.5	0.48
WDR33	-0.41	0.67 (0.38-1.2)	2		0.15	-0.53	0.59 (0.31-1.1)	2.6	0.1
NEB	0.13	1.1 (1.1-1.2)	11		0.0011	0.18	1.2 (1.1-1.3)	15	9.8e-05
STAM2	-0.77	0.46 (0.32-0.68)	16		7e-05	-0.64	0.53 (0.34-0.81)	8.4	0.0036
WDSUB1	-0.52	0.6 (0.46-0.77)	15		9e-05	-0.52	0.6 (0.45-0.8)	12	0.00046
IFIH1	-0.48	0.62 (0.49-0.79)	15		8.6e-05	-0.41	0.66 (0.5-0.88)	8	0.0047
NOSTRIN	-0.38	0.68 (0.58-0.8)	22		2.8e-06	-0.33	0.72 (0.59-0.87)	11	0.00077
KLHL23	-0.18	0.84 (0.68-1)	2.7		0.1	-0.11	0.9 (0.7-1.1)	0.79	0.37
DCAF17	0.33	1.4 (0.93-2.1)	2.5		0.11	-0.049	0.95 (0.59-1.5)	0.04	0.84
WDR75	1	2.8 (1.8-4.3)	23		2e-06	0.45	1.6 (0.93-2.6)	2.9	0.09
HECW2	-0.34	0.71 (0.63-0.81)	27		2e-07	-0.21	0.81 (0.7-0.95)	6.8	0.0093
SUMO1	-0.065	0.94 (0.61-1.4)	0.09		0.77	0.15	1.2 (0.72-1.9)	0.38	0.54
WDR12	-0.19	0.83 (0.56-1.2)	0.95		0.33	-0.2	0.82 (0.53-1.3)	0.74	0.39
NBEAL1	-0.48	0.62 (0.51-0.75)	23		2e-06	-0.46	0.63 (0.5-0.79)	16	6.6e-05
ABI2	-0.37	0.69 (0.48-1)	3.8		0.05	-0.31	0.73 (0.48-1.1)	2.1	0.15
SPAG16	-0.57	0.56 (0.41-0.78)	12		0.00058	-0.75	0.47 (0.32-0.7)	14	0.00016
BARD1	0.23	1.3 (0.91-1.8)	1.9		0.17	0.029	1 (0.71-1.5)	0.02	0.88
RNF25	0.41	1.5 (1.1-2)	8.2		0.0043	0.38	1.5 (1.1-2)	5.5	0.019
WDFY1	-0.26	0.77 (0.54-1.1)	2.2		0.14	0.061	1.1 (0.7-1.6)	0.08	0.77
CUL3	-0.71	0.49 (0.35-0.69)	17		4.3e-05	-0.6	0.55 (0.37-0.82)	8.6	0.0034
TRIP12	-0.54	0.59 (0.42-0.82)	9.6		0.0019	-0.36	0.7 (0.47-1)	3.2	0.076
ATG16L1	0.13	1.1 (0.94-1.4)	1.6		0.2	0.087	1.1 (0.87-1.4)	0.56	0.45
ASB1	-0.2	0.82 (0.61-1.1)	1.7		0.19	-0.51	0.6 (0.42-0.86)	7.7	0.0056
CRBN	-0.57	0.57 (0.39-0.82)	9		0.0027	-0.54	0.58 (0.38-0.9)	5.9	0.015
SETMAR	-0.043	0.96 (0.77-1.2)	0.14		0.71	-0.13	0.88 (0.67-1.2)	0.83	0.36
FANCD2	0.66	1.9 (1.5-2.5)	29		8.8e-08	0.42	1.5 (1.1-2.1)	7	0.0083
VHL	0.19	1.2 (0.93-1.6)	1.9		0.16	-0.14	0.87 (0.66-1.2)	0.94	0.33
SEC13	0.54	1.7 (1.3-2.2)	15		8.4e-05	0.47	1.6 (1.2-2.2)	9	0.0027
SATB1	-0.25	0.78 (0.63-0.96)	5.3		0.022	-0.39	0.68 (0.53-0.87)	9	0.0027
UBE2E2	0.22	1.2 (0.92-1.7)	2.1		0.15	0.36	1.4 (1-2)	4.8	0.028
UBE2E1	0.16	1.2 (0.82-1.7)	0.74		0.39	0.096	1.1 (0.73-1.7)	0.21	0.65
TRIM71	-0.064	0.94 (0.81-1.1)	0.7		0.4	-0.05	0.95 (0.8-1.1)	0.33	0.57
FBXL2	0.14	1.1 (0.9-1.5)	1.2		0.26	0.033	1 (0.77-1.4)	0.05	0.83
STAC	0.02	1 (0.86-1.2)	0.05		0.82	-0.1	0.9 (0.73-1.1)	0.86	0.35
WDR48	-0.84	0.43 (0.27-0.68)	13		0.00033	-0.7	0.5 (0.3-0.84)	6.9	0.0088
ZBTB47	-0.0045	1 (0.8-1.2)	0		0.97	-0.037	0.96 (0.75-1.2)	0.09	0.77
FYCO1	-0.48	0.62 (0.47-0.82)	11		0.00087	-0.41	0.66 (0.48-0.91)	6.4	0.012
CCRL2	-0.1	0.9 (0.72-1.1)	0.75		0.39	-0.16	0.86 (0.65-1.1)	1.3	0.26
KLHL18	0.19	1.2 (0.79-1.8)	0.76		0.38	-0.2	0.82 (0.5-1.3)	0.67	0.41
SCAP	0.2	1.2 (0.88-1.7)	1.4		0.24	0.18	1.2 (0.83-1.7)	0.96	0.33
ARIH2	0.3	1.3 (0.94-1.9)	2.7		0.1	-0.56	0.57 (0.35-0.95)	4.7	0.03
WDR6	0.05	1.1 (0.8-1.4)	0.13		0.72	-0.26	0.77 (0.58-1)	3.3	0.069
USP19	-0.42	0.66 (0.45-0.95)	4.9		0.026	-0.41	0.66 (0.44-0.99)	4	0.044
USP4	-0.084	0.92 (0.58-1.4)	0.13		0.72	-0.64	0.53 (0.3-0.91)	5.2	0.022
RNF123	-0.36	0.7 (0.51-0.94)	5.4		0.02	-0.42	0.66 (0.47-0.91)	6.4	0.011
UBA7	0.66	1.9 (1.5-2.5)	25		7e-07	0.45	1.6 (1.1-2.1)	7.9	0.005
TRAIP	1.1	3.1 (2.3-4.2)	58		3.2e-14	0.89	2.4 (1.7-3.6)	21	3.8e-06
CISH	-0.28	0.75 (0.64-0.89)	12		0.00055	-0.4	0.67 (0.56-0.81)	18	2.2e-05
DCAF1	-0.38	0.69 (0.48-0.98)	4.2		0.04	-0.47	0.63 (0.41-0.95)	4.8	0.028
BAP1.x	-0.11	0.89 (0.63-1.3)	0.41		0.52	-0.14	0.87 (0.59-1.3)	0.48	0.49
KCTD6	-0.22	0.8 (0.58-1.1)	1.9		0.16	-0.37	0.69 (0.47-1)	3.8	0.051
KBTBD8	-0.072	0.93 (0.68-1.3)	0.21		0.65	-0.35	0.7 (0.49-1)	3.7	0.054
TMF1	-0.26	0.77 (0.57-1)	3		0.084	-0.16	0.85 (0.6-1.2)	0.8	0.37
UBA3	-0.066	0.94 (0.63-1.4)	0.11		0.74	-0.28	0.76 (0.48-1.2)	1.4	0.23
RYBP	-0.68	0.51 (0.35-0.74)	12		0.00048	-0.15	0.86 (0.57-1.3)	0.47	0.49
PDZRN3	-0.3	0.74 (0.65-0.85)	20		9.1e-06	-0.26	0.77 (0.66-0.9)	11	0.001
TFG	0.47	1.6 (1.2-2.2)	9		0.0027	0.52	1.7 (1.2-2.4)	9	0.0028
CBLB	0.071	1.1 (0.77-1.5)	0.18		0.67	0.12	1.1 (0.77-1.7)	0.37	0.54
CFAP44	0.35	1.4 (1.2-1.7)	15		0.00011	0.046	1 (0.84-1.3)	0.18	0.68
STXBP5L	0.058	1.1 (0.86-1.3)	0.3		0.59	-0.22	0.8 (0.57-1.1)	1.5	0.22
HCLS1	0.13	1.1 (0.92-1.4)	1.4		0.23	0.15	1.2 (0.9-1.5)	1.3	0.25
DTX3L	-0.17	0.84 (0.61-1.2)	1.1		0.3	0.072	1.1 (0.74-1.6)	0.15	0.7
ABTB1	0.38	1.5 (1.1-1.9)	7.2		0.0072	0.16	1.2 (0.84-1.6)	0.87	0.35
UBA5	-0.18	0.84 (0.67-1.1)	2.3		0.13	-0.29	0.75 (0.58-0.98)	4.4	0.035
ANAPC13	-0.24	0.79 (0.6-1)	2.8		0.096	-0.22	0.8 (0.59-1.1)	1.8	0.17
NCK1	-0.26	0.77 (0.59-1)	3.3		0.068	-0.073	0.93 (0.66-1.3)	0.17	0.68
SPSB4	0.022	1 (0.83-1.3)	0.04		0.84	0.06	1.1 (0.85-1.3)	0.28	0.6
RNF7	0.57	1.8 (1.3-2.4)	13		0.00027	0.73	2.1 (1.5-2.9)	18	2.5e-05
SIAH2	-0.047	0.95 (0.7-1.3)	0.09		0.76	0.15	1.2 (0.82-1.6)	0.74	0.39
SSR3	0.12	1.1 (0.87-1.5)	0.77		0.38	0.35	1.4 (1.1-1.9)	5.3	0.021
TRIM59	0.59	1.8 (1.3-2.4)	14		0.00014	0.41	1.5 (1.1-2.2)	5.2	0.022
WDR49	0.6	1.8 (1.1-3.1)	5.1		0.024	-0.47	0.63 (0.3-1.3)	1.6	0.21
PRKCI	-0.16	0.85 (0.61-1.2)	0.86		0.35	-0.33	0.72 (0.48-1.1)	2.7	0.1
TBL1XR1	0.26	1.3 (0.93-1.8)	2.3		0.13	0.3	1.4 (0.93-2)	2.4	0.12
GNB4	0.28	1.3 (1.1-1.7)	6		0.014	0.33	1.4 (1.1-1.8)	6.3	0.012
USP13	0.11	1.1 (0.86-1.5)	0.72		0.4	0.29	1.3 (0.98-1.8)	3.3	0.069
DCUN1D1	0.31	1.4 (0.94-2)	2.6		0.11	0.21	1.2 (0.8-1.9)	0.9	0.34
KLHL6	0.097	1.1 (0.93-1.3)	1.2		0.27	-0.0078	0.99 (0.81-1.2)	0.01	0.94
BCL6	0.46	1.6 (1.3-2)	15		0.00013	0.52	1.7 (1.3-2.2)	14	0.00023
TNK2	0.4	1.5 (1.2-1.9)	14		0.00017	0.2	1.2 (0.96-1.6)	2.6	0.11
FBXO45	0.28	1.3 (0.89-2)	1.9		0.16	0.43	1.5 (0.97-2.4)	3.4	0.065
PCGF3	0.51	1.7 (1.2-2.2)	12		0.00055	0.15	1.2 (0.81-1.7)	0.64	0.42
TMEM129	-0.023	0.98 (0.76-1.2)	0.03		0.86	-0.096	0.91 (0.69-1.2)	0.46	0.5
NSD2	0.9	2.5 (1.7-3.5)	25		5.2e-07	0.31	1.4 (0.88-2.1)	1.9	0.16
TNIP2	0.82	2.3 (1.7-3.1)	30		5.4e-08	0.76	2.1 (1.5-3)	18	2.1e-05
PPP2R2C	0.33	1.4 (1.3-1.5)	47		7e-12	0.27	1.3 (1.2-1.5)	20	9.8e-06
LDB2	-0.37	0.69 (0.61-0.79)	32		1.4e-08	-0.24	0.78 (0.66-0.92)	8.5	0.0035
ANAPC4	1	2.7 (1.9-4)	28		1.6e-07	-0.0046	1 (0.61-1.6)	0	0.99
UBE2K	-0.16	0.85 (0.54-1.4)	0.44		0.51	-0.2	0.82 (0.48-1.4)	0.58	0.45
UCHL1	0.17	1.2 (1.1-1.3)	20		8.6e-06	0.12	1.1 (1-1.2)	6.6	0.01
USP46	-0.32	0.73 (0.51-1)	3.1		0.077	-0.34	0.71 (0.47-1.1)	2.6	0.11
LNX1	-0.37	0.69 (0.57-0.83)	15		9.5e-05	-0.34	0.71 (0.57-0.89)	9.1	0.0026
UBA6	0.63	1.9 (1.4-2.5)	20		6.4e-06	0.18	1.2 (0.83-1.7)	0.93	0.34
SEC31A	-0.71	0.49 (0.32-0.76)	10		0.0013	-0.16	0.85 (0.5-1.4)	0.36	0.55
WDFY3	-0.72	0.49 (0.38-0.63)	30		4.5e-08	-0.75	0.47 (0.35-0.63)	25	6.7e-07
KLHL8	-0.84	0.43 (0.29-0.63)	19		1.5e-05	-0.44	0.65 (0.41-1)	3.5	0.063
HERC6	-0.42	0.66 (0.47-0.91)	6.4		0.011	-0.33	0.72 (0.49-1.1)	2.8	0.093
USP53	-0.61	0.54 (0.42-0.7)	23		1.7e-06	-0.68	0.5 (0.38-0.67)	22	2.8e-06
TNIP3	0.31	1.4 (1.2-1.6)	14		0.00016	0.21	1.2 (1-1.5)	4.3	0.037
JADE1	-0.51	0.6 (0.44-0.82)	11		0.0011	-0.25	0.78 (0.56-1.1)	2.2	0.14
RNF150	-0.11	0.9 (0.78-1)	2		0.16	-0.06	0.94 (0.8-1.1)	0.48	0.49
ARHGAP10	-0.38	0.68 (0.54-0.86)	11		0.0011	-0.27	0.76 (0.58-1)	3.9	0.048
SH3D19	-0.72	0.49 (0.38-0.62)	32		1.5e-08	-0.48	0.62 (0.45-0.84)	9.3	0.0023
FBXW7	0.35	1.4 (0.98-2.1)	3.4		0.065	-0.31	0.73 (0.45-1.2)	1.6	0.2
TRIM2	-0.53	0.59 (0.5-0.7)	36		1.9e-09	-0.45	0.64 (0.51-0.8)	16	6.9e-05
RNF175	0.46	1.6 (1.3-1.9)	25		4.7e-07	0.25	1.3 (1-1.6)	4.4	0.036
PLRG1	-1.1	0.32 (0.19-0.55)	17		4.1e-05	-1.6	0.19 (0.1-0.37)	26	4.2e-07
MARCHF1	0.091	1.1 (0.93-1.3)	1.2		0.28	-0.021	0.98 (0.81-1.2)	0.05	0.83
KLHL2	-0.3	0.74 (0.53-1)	3.4		0.066	-0.37	0.69 (0.47-1)	3.5	0.061
SH3RF1	-0.75	0.47 (0.35-0.63)	25		4.4e-07	-0.73	0.48 (0.34-0.68)	18	2.5e-05
FBXO8	-0.86	0.42 (0.29-0.62)	20		9.1e-06	-0.82	0.44 (0.28-0.7)	12	0.00054
MARCHF6	-0.65	0.52 (0.38-0.73)	14		0.00016	-0.55	0.58 (0.39-0.86)	7.4	0.0064
TRIO	0.31	1.4 (1.1-1.7)	5.8		0.016	0.25	1.3 (0.95-1.7)	2.6	0.1
FBXL7	-0.05	0.95 (0.78-1.2)	0.23		0.63	0.3	1.3 (1.1-1.7)	5.5	0.019
SKP2	0.72	2 (1.5-2.7)	25		4.6e-07	0.72	2.1 (1.4-3)	15	9.4e-05
WDR70	0.18	1.2 (0.73-2)	0.5		0.48	0.13	1.1 (0.63-2)	0.18	0.67
PRKAA1	-0.56	0.57 (0.42-0.78)	13		0.00034	-0.33	0.72 (0.5-1)	3	0.085
FBXO4	0.087	1.1 (0.75-1.6)	0.2		0.65	0.47	1.6 (1-2.5)	4.1	0.044
ZNF131	0.21	1.2 (0.8-1.9)	0.92		0.34	-0.083	0.92 (0.55-1.5)	0.1	0.75
MAP3K1	-0.55	0.58 (0.43-0.77)	14		0.00014	-0.42	0.66 (0.47-0.91)	6.3	0.012
ERCC8	-0.43	0.65 (0.41-1)	3.5		0.063	-0.48	0.62 (0.36-1.1)	3	0.081
RNF180	-0.27	0.76 (0.66-0.88)	13		0.0003	-0.32	0.72 (0.61-0.86)	13	0.00025
PPWD1	0.23	1.3 (0.89-1.8)	1.7		0.19	-0.22	0.8 (0.54-1.2)	1.2	0.28
WDR41	0.29	1.3 (0.92-1.9)	2.3		0.13	0.36	1.4 (0.93-2.2)	2.7	0.1
RHOBTB3	0.11	1.1 (1-1.3)	3.6		0.059	0.059	1.1 (0.93-1.2)	0.71	0.4
FBXL17	-0.74	0.48 (0.35-0.65)	22		2.8e-06	-0.6	0.55 (0.38-0.78)	11	0.00089
FEM1C	-0.11	0.89 (0.7-1.1)	0.83		0.36	0.05	1.1 (0.8-1.4)	0.13	0.72
DMXL1	-0.71	0.49 (0.39-0.63)	33		1.1e-08	-0.57	0.57 (0.43-0.75)	16	6.4e-05
MARCHF3	-0.0017	1 (0.75-1.3)	0		0.99	0.036	1 (0.75-1.4)	0.05	0.83
SKP1	-0.64	0.53 (0.37-0.76)	12		0.00055	-0.39	0.67 (0.45-1)	3.7	0.055
UBE2B	-0.27	0.76 (0.53-1.1)	2.2		0.14	0.052	1.1 (0.72-1.5)	0.07	0.79
KLHL3	0.021	1 (0.89-1.2)	0.08		0.77	-0.2	0.82 (0.67-1)	3.5	0.062
UBE2D2	-0.036	0.96 (0.65-1.4)	0.03		0.86	0.03	1 (0.65-1.6)	0.02	0.9
WDR55	0.18	1.2 (0.81-1.8)	0.79		0.37	0.024	1 (0.64-1.6)	0.01	0.92
FCHSD1	0.46	1.6 (1.3-1.9)	21		5.9e-06	0.41	1.5 (1.2-1.9)	11	0.00093
ARHGAP26	-0.27	0.76 (0.63-0.92)	8		0.0048	-0.22	0.81 (0.65-1)	3.9	0.048
PPP2R2B	0.081	1.1 (0.84-1.4)	0.39		0.53	0.15	1.2 (0.88-1.6)	1.1	0.29
ARHGEF37	-0.41	0.66 (0.57-0.77)	31		2.1e-08	-0.31	0.73 (0.62-0.87)	12	0.00044
TNIP1	-0.44	0.64 (0.5-0.82)	12		0.00043	0.07	1.1 (0.79-1.5)	0.2	0.66
GEMIN5	-0.65	0.52 (0.36-0.75)	12		0.00051	0.097	1.1 (0.7-1.7)	0.18	0.67
RNF145	-0.057	0.94 (0.7-1.3)	0.14		0.71	0.35	1.4 (0.98-2)	3.5	0.062
FBXW11	-0.77	0.46 (0.34-0.62)	26		3.1e-07	-0.64	0.53 (0.37-0.75)	13	0.00032
SH3PXD2B	0.12	1.1 (0.94-1.3)	1.7		0.2	0.33	1.4 (1.1-1.7)	10	0.0012
NEURL1B	-0.21	0.81 (0.69-0.96)	6.2		0.013	-0.035	0.97 (0.79-1.2)	0.12	0.73
THOC3	0.11	1.1 (0.82-1.5)	0.52		0.47	0.51	1.7 (1.2-2.4)	7.7	0.0054
FAF2	-0.44	0.65 (0.44-0.95)	4.9		0.028	-0.15	0.86 (0.54-1.4)	0.41	0.52
RNF44	0.16	1.2 (0.83-1.6)	0.82		0.36	0.026	1 (0.7-1.5)	0.02	0.9
NSD1	-0.41	0.66 (0.5-0.88)	8.2		0.0041	-0.24	0.79 (0.56-1.1)	2	0.16
SQSTM1	0.005	1 (0.78-1.3)	0		0.97	0.14	1.2 (0.87-1.5)	0.96	0.33
RNF130	-0.11	0.9 (0.6-1.4)	0.25		0.61	0.42	1.5 (0.96-2.4)	3.1	0.076
TRIM7	-0.12	0.89 (0.77-1)	2.2		0.14	-0.16	0.85 (0.71-1)	2.9	0.087
RACK1	0.011	1 (0.8-1.3)	0.01		0.93	0.33	1.4 (1.1-1.8)	5.4	0.02
TRIM52	0.21	1.2 (0.99-1.5)	3.5		0.061	-0.099	0.91 (0.7-1.2)	0.54	0.46
PAK1IP1	0.31	1.4 (0.94-2)	2.6		0.1	0.15	1.2 (0.75-1.8)	0.46	0.5
RNF182	0.03	1 (0.87-1.2)	0.13		0.72	0.02	1 (0.84-1.2)	0.04	0.84
RNF144B	-0.26	0.77 (0.62-0.97)	5.1		0.023	-0.15	0.86 (0.66-1.1)	1.3	0.25
TRIM38	0.19	1.2 (0.91-1.6)	1.7		0.19	-0.094	0.91 (0.66-1.3)	0.33	0.57
TRIM27	1.2	3.2 (2.1-5.1)	27		1.8e-07	0.42	1.5 (0.84-2.7)	1.9	0.17
UBD	-0.0034	1 (0.9-1.1)	0		0.94	-0.01	0.99 (0.88-1.1)	0.03	0.86
RNF39	0.43	1.5 (1.1-2.1)	6.6		0.01	0.59	1.8 (1.3-2.6)	11	0.00099
TRIM40	-0.37	0.69 (0.32-1.5)	0.9		0.34	-0.84	0.43 (0.16-1.2)	2.7	0.098
TRIM15	-0.15	0.86 (0.77-0.96)	7.2		0.0071	-0.14	0.87 (0.77-0.99)	4.4	0.037
TRIM26	-0.31	0.74 (0.49-1.1)	2.3		0.13	-0.39	0.68 (0.43-1.1)	2.8	0.097
RNF8	-0.45	0.64 (0.38-1.1)	2.8		0.095	-1	0.36 (0.2-0.68)	10	0.0015
BTBD9	-0.75	0.47 (0.33-0.68)	16		5.1e-05	-0.55	0.57 (0.37-0.89)	6.3	0.012
UBR2	-0.59	0.55 (0.39-0.78)	11		0.00071	-0.61	0.54 (0.37-0.79)	10	0.0015
CUL7	0.53	1.7 (1.1-2.5)	6.9		0.0086	0.52	1.7 (1-2.7)	4.6	0.032
POLH	-0.27	0.76 (0.58-0.99)	4.1		0.043	-0.2	0.82 (0.6-1.1)	1.6	0.21
CD2AP	-0.52	0.59 (0.45-0.78)	14		0.00021	-0.42	0.66 (0.48-0.9)	6.9	0.0088
FBXO9	-0.36	0.7 (0.48-1)	3.4		0.064	-0.99	0.37 (0.24-0.58)	19	1.2e-05
KLHL31	0.19	1.2 (0.97-1.5)	2.9		0.09	-0.12	0.89 (0.66-1.2)	0.6	0.44
IBTK	-0.27	0.76 (0.54-1.1)	2.4		0.12	-0.29	0.75 (0.5-1.1)	2	0.16
UBE2J1	-0.015	0.99 (0.7-1.4)	0.01		0.93	0.21	1.2 (0.83-1.8)	1.1	0.3
BACH2	-0.14	0.87 (0.66-1.1)	0.95		0.33	-0.1	0.9 (0.66-1.2)	0.43	0.51
FBXL4	-0.66	0.52 (0.38-0.7)	18		2.2e-05	-0.56	0.57 (0.4-0.81)	10	0.0015
HACE1	-0.24	0.79 (0.58-1.1)	2.4		0.12	-0.18	0.84 (0.6-1.2)	1	0.31
ATG5	0.077	1.1 (0.74-1.6)	0.16		0.69	-0.16	0.85 (0.54-1.4)	0.45	0.5
OSTM1	0.25	1.3 (0.99-1.7)	3.5		0.063	0.33	1.4 (1-1.9)	4.5	0.034
TRAF3IP2	-0.086	0.92 (0.72-1.2)	0.49		0.48	0.24	1.3 (0.94-1.7)	2.4	0.12
RNF217	0.47	1.6 (1.2-2.1)	9.8		0.0017	0.17	1.2 (0.84-1.7)	0.94	0.33
MAP3K5	-0.44	0.65 (0.49-0.85)	9.4		0.0022	-0.37	0.69 (0.49-0.98)	4.4	0.037
PEX7	-0.51	0.6 (0.44-0.82)	10		0.0014	-0.57	0.57 (0.39-0.82)	9.4	0.0022
TNFAIP3	-0.038	0.96 (0.78-1.2)	0.13		0.72	-0.1	0.91 (0.72-1.1)	0.7	0.4
FBXO30	-0.29	0.75 (0.56-1)	3.8		0.053	-0.4	0.67 (0.49-0.93)	5.8	0.016
SHPRH	-0.39	0.68 (0.56-0.83)	15		0.00011	-0.41	0.67 (0.53-0.83)	13	0.00029
TAB2	-0.35	0.71 (0.53-0.94)	5.5		0.019	-0.41	0.67 (0.48-0.93)	5.8	0.016
LATS1	-0.18	0.83 (0.63-1.1)	1.6		0.21	-0.16	0.85 (0.62-1.2)	1	0.32
SNX9	-0.43	0.65 (0.49-0.85)	9.9		0.0017	-0.28	0.75 (0.54-1.1)	2.6	0.11
PRKN	-0.42	0.65 (0.56-0.77)	28		1.3e-07	-0.16	0.85 (0.71-1)	2.7	0.099
PHF14	0.12	1.1 (0.73-1.8)	0.29		0.59	0.86	2.4 (1.5-3.8)	13	0.00032
AHR	-0.26	0.77 (0.63-0.94)	6.4		0.011	-0.15	0.86 (0.67-1.1)	1.4	0.24
TAX1BP1	-0.33	0.72 (0.51-1)	3.4		0.063	-0.23	0.79 (0.54-1.2)	1.4	0.24
ZNRF2	-0.47	0.62 (0.46-0.84)	9.6		0.0019	-0.34	0.72 (0.51-1)	3.7	0.055
NOD1	0.3	1.4 (0.97-1.9)	3.1		0.078	0.29	1.3 (0.92-2)	2.3	0.13
KBTBD2	-0.061	0.94 (0.63-1.4)	0.08		0.77	-0.03	0.97 (0.61-1.5)	0.02	0.9
AMPH	0.19	1.2 (0.97-1.5)	2.8		0.094	0.2	1.2 (0.96-1.6)	2.7	0.098
VPS41	-0.71	0.49 (0.34-0.71)	15		0.00013	-0.38	0.68 (0.45-1)	3.1	0.077
HECW1	-0.0063	0.99 (0.84-1.2)	0.01		0.94	0.021	1 (0.84-1.2)	0.05	0.83
UBE2D4	0.088	1.1 (0.79-1.5)	0.29		0.59	0.15	1.2 (0.8-1.7)	0.63	0.43
ZMIZ2	0.5	1.7 (1.3-2.1)	16		7.1e-05	0.33	1.4 (1-1.8)	4.9	0.026
RABGEF1	0.29	1.3 (0.95-1.9)	2.8		0.097	-0.028	0.97 (0.64-1.5)	0.02	0.89
TRIM74	0.8	2.2 (1.4-3.5)	12		0.00048	-0.18	0.84 (0.45-1.5)	0.32	0.57
BAZ1B	-0.06	0.94 (0.63-1.4)	0.09		0.76	0.15	1.2 (0.73-1.8)	0.39	0.53
TBL2	0.47	1.6 (1.2-2.2)	7.9		0.005	0.63	1.9 (1.3-2.7)	11	0.00087
NCF1	0.19	1.2 (1-1.5)	3.7		0.055	0.17	1.2 (0.93-1.5)	1.9	0.17
TRIM73	0.85	2.3 (1.6-3.4)	19		1.3e-05	-0.047	0.95 (0.57-1.6)	0.03	0.86
DTX2	0.73	2.1 (1.6-2.7)	32		1.9e-08	0.63	1.9 (1.4-2.5)	17	3.7e-05
SMURF1	0.18	1.2 (0.87-1.6)	1.2		0.27	0.00028	1 (0.68-1.5)	0	1
ARPC1A	0.18	1.2 (0.89-1.6)	1.4		0.24	0.36	1.4 (1.1-2)	5.2	0.023
ARPC1B	0.53	1.7 (1.4-2.1)	28		1.4e-07	0.52	1.7 (1.3-2.1)	20	9.7e-06
COPS6	0.46	1.6 (1.2-2.1)	8.9		0.0029	0.61	1.8 (1.3-2.6)	12	0.00042
GNB2	0.096	1.1 (0.79-1.5)	0.32		0.57	0.39	1.5 (1-2.2)	3.8	0.05
TRIM56	-0.14	0.87 (0.67-1.1)	1		0.31	-0.09	0.91 (0.68-1.2)	0.34	0.56
DNAJC2	1	2.8 (2-3.9)	36		1.6e-09	0.71	2 (1.4-3)	13	0.0003
ING3	-0.88	0.41 (0.3-0.58)	28		1.4e-07	-0.66	0.52 (0.35-0.76)	11	0.00096
CADPS2	-0.72	0.49 (0.38-0.63)	32		1.4e-08	-0.43	0.65 (0.46-0.91)	6.2	0.013
RNF148	0.067	1.1 (0.54-2.1)	0.04		0.85	-0.41	0.66 (0.3-1.5)	0.98	0.32
ASB15	0.057	1.1 (0.81-1.4)	0.18		0.67	-0.096	0.91 (0.64-1.3)	0.28	0.6
ZC3HC1	0.4	1.5 (1.1-2.1)	5.7		0.017	0.58	1.8 (1.2-2.6)	8.9	0.0028
WDR91	0.2	1.2 (0.96-1.6)	2.6		0.11	0.38	1.5 (1.1-1.9)	6.5	0.011
TRIM24	-0.38	0.68 (0.45-1)	3.4		0.067	0.022	1 (0.65-1.6)	0.01	0.93
CUL1	0.37	1.4 (0.88-2.4)	2.1		0.14	0.38	1.5 (0.83-2.6)	1.7	0.19
NUB1	0.17	1.2 (0.77-1.8)	0.56		0.45	0.26	1.3 (0.79-2.1)	1.1	0.3
UBE3C	-0.4	0.67 (0.48-0.94)	5.3		0.021	-0.48	0.62 (0.42-0.92)	5.7	0.017
WDR60	0.11	1.1 (0.86-1.5)	0.69		0.41	-0.12	0.89 (0.66-1.2)	0.58	0.45
MID1	-0.06	0.94 (0.79-1.1)	0.45		0.5	0.2	1.2 (0.97-1.5)	3	0.085
ASB9	-0.33	0.72 (0.53-0.97)	4.8		0.029	-0.23	0.8 (0.57-1.1)	1.8	0.18
KLHL15	-0.38	0.69 (0.5-0.94)	5.3		0.021	-0.22	0.8 (0.56-1.2)	1.4	0.24
TAB3	-0.48	0.62 (0.44-0.87)	7.5		0.0061	-0.67	0.51 (0.34-0.76)	11	0.0011
USP9X	-0.42	0.66 (0.49-0.89)	7.4		0.0065	-0.36	0.7 (0.49-0.99)	4	0.046
UBA1	0.35	1.4 (0.97-2.1)	3.3		0.068	0.35	1.4 (0.93-2.2)	2.6	0.1
USP11	0.077	1.1 (0.81-1.4)	0.28		0.6	0.14	1.1 (0.83-1.6)	0.7	0.4
WDR13	0.17	1.2 (0.95-1.5)	2.2		0.14	0.29	1.3 (1-1.7)	5	0.026
HDAC6	-0.087	0.92 (0.69-1.2)	0.36		0.55	-0.046	0.96 (0.68-1.3)	0.07	0.79
WDR45	0.56	1.8 (1.3-2.3)	16		7.9e-05	0.5	1.6 (1.2-2.3)	9.4	0.0021
KDM5C	0.27	1.3 (0.97-1.8)	3		0.082	0.059	1.1 (0.76-1.5)	0.12	0.73
USP51	-0.72	0.48 (0.37-0.64)	25		5.8e-07	-0.48	0.62 (0.45-0.86)	8.1	0.0044
UBQLN2	-0.53	0.59 (0.39-0.89)	6.5		0.011	-0.025	0.97 (0.6-1.6)	0.01	0.92
RLIM	-0.35	0.71 (0.48-1)	3		0.086	-0.17	0.84 (0.53-1.3)	0.55	0.46
BRWD3	-0.26	0.77 (0.6-1)	3.8		0.052	-0.25	0.78 (0.58-1)	2.8	0.093
KLHL4	0.086	1.1 (0.97-1.2)	2.1		0.14	0.19	1.2 (1.1-1.4)	8.9	0.0029
BTK	0.12	1.1 (0.92-1.4)	1.3		0.25	0.043	1 (0.82-1.3)	0.12	0.73
MID2	-0.63	0.53 (0.41-0.69)	22		2.9e-06	-0.58	0.56 (0.4-0.78)	12	0.00063
KLHL13	-0.33	0.72 (0.59-0.88)	11		0.0012	-0.23	0.8 (0.63-1)	3.6	0.057
RNF113A	0.2	1.2 (0.82-1.8)	0.97		0.32	0.18	1.2 (0.78-1.9)	0.67	0.41
CUL4B	-0.37	0.69 (0.47-1)	3.5		0.063	-0.079	0.92 (0.59-1.4)	0.12	0.73
XIAP	-0.56	0.57 (0.35-0.92)	5.2		0.022	-0.42	0.66 (0.38-1.1)	2.2	0.14
ARHGEF6	0.081	1.1 (0.83-1.4)	0.36		0.55	0.045	1 (0.76-1.4)	0.08	0.78
ARHGAP4	0.51	1.7 (1.4-2)	35		2.7e-09	0.32	1.4 (1.1-1.7)	8.8	0.0031
UBL4A	0.19	1.2 (0.87-1.7)	1.3		0.26	0.44	1.6 (1.1-2.2)	6	0.014
IKBKG	0.53	1.7 (0.99-2.9)	3.7		0.055	0.32	1.4 (0.76-2.5)	1.1	0.3
BRCC3	-0.11	0.9 (0.64-1.3)	0.38		0.54	-0.54	0.58 (0.37-0.91)	5.7	0.017
KCTD9	-0.42	0.66 (0.5-0.87)	8.9		0.0028	-0.37	0.69 (0.5-0.95)	5.1	0.024
TRIM35	-0.61	0.54 (0.37-0.8)	9.4		0.0022	-0.34	0.71 (0.45-1.1)	2.1	0.15
RNF122	0.38	1.5 (1.1-1.9)	8.3		0.004	0.51	1.7 (1.2-2.2)	12	0.00065
KAT6A	-0.57	0.57 (0.43-0.75)	16		6.8e-05	-0.38	0.68 (0.49-0.94)	5.4	0.021
LYN	0.089	1.1 (0.85-1.4)	0.49		0.48	0.055	1.1 (0.79-1.4)	0.13	0.72
UBXN2B	-0.56	0.57 (0.44-0.75)	17		4.1e-05	-0.41	0.66 (0.48-0.92)	6.2	0.013
NSMAF	0.91	2.5 (1.7-3.6)	23		2e-06	0.87	2.4 (1.5-3.8)	14	0.00021
TRIM55	-0.22	0.8 (0.72-0.9)	15		0.0001	-0.11	0.9 (0.78-1)	2.3	0.13
UBE2W	-0.25	0.78 (0.54-1.1)	1.8		0.18	-0.47	0.62 (0.41-0.96)	4.6	0.032
PEX2	-0.36	0.69 (0.48-1)	3.9		0.047	-0.39	0.68 (0.45-1)	3.4	0.063
ZBTB10	-0.63	0.53 (0.42-0.68)	26		3.1e-07	-0.52	0.59 (0.45-0.78)	14	0.00021
WWP1	-0.63	0.53 (0.4-0.71)	18		1.8e-05	-0.89	0.41 (0.29-0.59)	24	1e-06
UBR5	-0.14	0.87 (0.63-1.2)	0.77		0.38	-0.39	0.68 (0.47-0.97)	4.5	0.033
EIF3H	-0.17	0.84 (0.58-1.2)	0.85		0.36	0.14	1.1 (0.76-1.7)	0.41	0.52
TBC1D31	0.64	1.9 (1.4-2.6)	17		3.5e-05	0.44	1.5 (1.1-2.2)	5.5	0.019
FBXO32	0.16	1.2 (0.98-1.4)	2.9		0.087	0.25	1.3 (1-1.6)	5.2	0.022
NSMCE2	-0.029	0.97 (0.69-1.4)	0.03		0.87	-0.021	0.98 (0.67-1.4)	0.01	0.91
ASAP1	-0.098	0.91 (0.71-1.2)	0.6		0.44	-0.2	0.82 (0.63-1.1)	2	0.16
DENND3	0.14	1.1 (0.88-1.5)	0.99		0.32	-0.17	0.84 (0.64-1.1)	1.5	0.22
SHARPIN	0.53	1.7 (1.3-2.2)	20		8.6e-06	0.59	1.8 (1.4-2.3)	20	1e-05
BOP1	0.53	1.7 (1.4-2)	34		4.9e-09	0.51	1.7 (1.4-2)	26	4.1e-07
FBXL6	0.68	2 (1.6-2.4)	45		2.3e-11	0.63	1.9 (1.5-2.4)	26	2.7e-07
UHRF2	0.0061	1 (0.74-1.4)	0		0.97	-0.55	0.58 (0.4-0.83)	8.6	0.0033
SH3GL2	-0.13	0.88 (0.77-1)	3.8		0.052	-0.25	0.78 (0.65-0.93)	7.7	0.0054
PLAA	-0.53	0.59 (0.4-0.88)	6.6		0.01	-0.64	0.53 (0.33-0.85)	7.1	0.0079
DDX58	-0.31	0.73 (0.59-0.91)	7.6		0.0058	-0.17	0.85 (0.65-1.1)	1.6	0.21
SMU1	-1.2	0.29 (0.19-0.44)	33		8.5e-09	-1.5	0.22 (0.13-0.37)	33	9.5e-09
BAG1	-0.66	0.52 (0.39-0.69)	21		4.9e-06	-0.63	0.54 (0.39-0.74)	15	0.00013
NFX1	-0.88	0.41 (0.29-0.59)	23		1.5e-06	-1.2	0.31 (0.2-0.47)	29	5.6e-08
DCAF12	-0.8	0.45 (0.3-0.68)	14		0.00016	-0.83	0.44 (0.27-0.71)	11	0.00072
UBAP1	-0.44	0.64 (0.44-0.94)	5.2		0.023	-0.51	0.6 (0.39-0.93)	5.3	0.021
CCIN	0.58	1.8 (1.1-2.8)	6.2		0.013	0.86	2.4 (1.4-4)	11	0.0011
RNF38	-0.75	0.47 (0.37-0.61)	35		3.8e-09	-0.61	0.54 (0.41-0.73)	16	5.7e-05
FBXO10	0.46	1.6 (1.1-2.2)	7.9		0.005	-0.044	0.96 (0.62-1.5)	0.04	0.84
FXN	0.061	1.1 (0.75-1.5)	0.12		0.73	-0.14	0.87 (0.56-1.3)	0.42	0.52
OSTF1	-0.17	0.85 (0.57-1.3)	0.69		0.41	-0.2	0.82 (0.5-1.3)	0.61	0.43
TLE4	-0.031	0.97 (0.71-1.3)	0.04		0.84	-0.32	0.72 (0.5-1.1)	2.8	0.091
TLE1	-0.062	0.94 (0.73-1.2)	0.24		0.62	0.022	1 (0.77-1.4)	0.02	0.88
UBQLN1	-0.63	0.54 (0.38-0.76)	12		0.0005	-0.94	0.39 (0.26-0.58)	22	3.3e-06
CORO2A	0.046	1 (0.88-1.2)	0.26		0.61	-0.086	0.92 (0.74-1.1)	0.64	0.42
RNF20	-1	0.36 (0.27-0.47)	51		1.1e-12	-0.94	0.39 (0.28-0.55)	30	5.3e-08
WDR31	-0.65	0.52 (0.42-0.65)	32		1.4e-08	-0.9	0.41 (0.31-0.53)	42	8.7e-11
RC3H2	-0.64	0.53 (0.4-0.68)	23		1.3e-06	-0.74	0.48 (0.35-0.64)	23	1.4e-06
WDR38	0.48	1.6 (1.1-2.5)	5.3		0.022	0.66	1.9 (1.2-3.1)	7.4	0.0066
URM1	0.06	1.1 (0.76-1.5)	0.12		0.72	-0.035	0.97 (0.66-1.4)	0.03	0.86
SPTAN1	-0.59	0.55 (0.42-0.73)	18		2.6e-05	-0.47	0.63 (0.46-0.86)	8.6	0.0035
ASB6	0.53	1.7 (1.1-2.5)	6.8		0.0092	0.13	1.1 (0.72-1.8)	0.3	0.58
USP20	0.15	1.2 (0.79-1.7)	0.55		0.46	-0.46	0.63 (0.43-0.93)	5.6	0.018
NTNG2	0.37	1.5 (1.3-1.7)	25		5.7e-07	0.3	1.3 (1.1-1.6)	11	0.0012
VAV2	-0.17	0.84 (0.62-1.1)	1.3		0.26	-0.56	0.57 (0.4-0.82)	9.2	0.0024
WDR5	0.066	1.1 (0.75-1.5)	0.13		0.72	-0.45	0.64 (0.42-0.97)	4.3	0.037
NACC2	-0.11	0.9 (0.62-1.3)	0.35		0.56	-0.57	0.56 (0.38-0.84)	8	0.0046
TRAF2	0.55	1.7 (1.3-2.3)	14		0.0002	0.25	1.3 (0.91-1.8)	2	0.16
PHRF1	0.49	1.6 (1.1-2.4)	6		0.014	0.26	1.3 (0.85-2)	1.5	0.22
TOLLIP	-0.7	0.5 (0.37-0.67)	21		4e-06	-0.56	0.57 (0.4-0.8)	10	0.0014
BRSK2	0.28	1.3 (1.1-1.6)	9.1		0.0025	0.27	1.3 (1.1-1.6)	6.1	0.014
TRIM21	-0.33	0.72 (0.49-1.1)	2.8		0.092	-0.089	0.91 (0.57-1.5)	0.14	0.71
TRIM68	-0.22	0.8 (0.54-1.2)	1.2		0.27	-0.24	0.78 (0.5-1.2)	1.2	0.28
TRIM6	-0.13	0.87 (0.73-1.1)	2		0.15	0.085	1.1 (0.87-1.4)	0.54	0.46
TRIM5	-0.2	0.82 (0.53-1.2)	0.88		0.35	0.16	1.2 (0.71-1.9)	0.41	0.52
TRIM22	-0.065	0.94 (0.77-1.1)	0.42		0.51	-0.23	0.79 (0.64-0.99)	4.4	0.036
EIF3F	0.2	1.2 (0.87-1.7)	1.3		0.25	0.37	1.5 (1-2.1)	3.8	0.052
USP47	0.24	1.3 (0.84-1.9)	1.3		0.26	0.24	1.3 (0.79-2.1)	0.96	0.33
TSG101	-0.34	0.71 (0.47-1.1)	2.4		0.12	-0.17	0.85 (0.54-1.3)	0.52	0.47
FBXO3	-1	0.36 (0.26-0.51)	33		7.6e-09	-0.99	0.37 (0.25-0.56)	23	1.7e-06
ABTB2	0.0011	1 (0.87-1.1)	0		0.99	0.093	1.1 (0.94-1.3)	1.4	0.23
PHF21A	1.1	3.1 (2.2-4.3)	40		3e-10	1	2.7 (1.8-4.2)	22	2.6e-06
PACSIN3	0.023	1 (0.85-1.2)	0.06		0.81	0.026	1 (0.83-1.3)	0.06	0.81
DDB2	-0.055	0.95 (0.72-1.2)	0.15		0.69	0.034	1 (0.75-1.4)	0.04	0.84
KBTBD4	-0.67	0.51 (0.4-0.65)	29		7.3e-08	-0.55	0.58 (0.43-0.78)	13	0.00037
UBE2L6	0.079	1.1 (0.83-1.4)	0.36		0.55	0.13	1.1 (0.84-1.5)	0.68	0.41
ZFP91	-0.63	0.53 (0.39-0.73)	15		0.00012	-0.56	0.57 (0.39-0.85)	7.9	0.005
DDB1	-0.74	0.48 (0.32-0.72)	13		0.00038	-0.35	0.7 (0.44-1.1)	2.2	0.14
EML3	0.68	2 (1.4-2.7)	16		5.4e-05	0.39	1.5 (1-2.2)	4.1	0.043
UBXN1	0.26	1.3 (0.97-1.7)	3		0.085	0.29	1.3 (0.96-1.9)	3	0.086
ZBTB3	-0.079	0.92 (0.64-1.3)	0.18		0.67	-0.35	0.7 (0.45-1.1)	2.4	0.12
WDR74	0.44	1.5 (1.1-2.2)	5.7		0.017	0.37	1.4 (0.95-2.2)	2.9	0.088
FAU	0.16	1.2 (0.96-1.4)	2.4		0.12	0.25	1.3 (1-1.6)	5.5	0.019
SYVN1	0.48	1.6 (1.2-2.3)	7.6		0.0057	0.58	1.8 (1.2-2.6)	8.8	0.003
DPF2	-0.15	0.87 (0.48-1.6)	0.23		0.63	0.072	1.1 (0.55-2.1)	0.04	0.83
MAP3K11	-0.072	0.93 (0.7-1.2)	0.24		0.62	0.13	1.1 (0.8-1.6)	0.5	0.48
SART1	0.62	1.9 (1.3-2.6)	13		0.0003	0.69	2 (1.4-2.9)	12	0.00051
PELI3	-0.39	0.67 (0.5-0.92)	6.4		0.012	-0.067	0.93 (0.65-1.3)	0.13	0.72
KDM2A	0.48	1.6 (1-2.6)	4		0.047	0.18	1.2 (0.71-2)	0.47	0.49
CTTN	0.47	1.6 (1.1-2.4)	5.4		0.02	-0.059	0.94 (0.61-1.5)	0.07	0.79
ATG16L2	0.29	1.3 (1.2-1.5)	16		8.2e-05	-0.0073	0.99 (0.84-1.2)	0.01	0.93
FCHSD2	-0.2	0.82 (0.56-1.2)	1		0.32	0.062	1.1 (0.67-1.7)	0.07	0.79
PAAF1	-0.39	0.68 (0.47-0.99)	4.1		0.043	0.021	1 (0.65-1.6)	0.01	0.93
KCTD21	0.35	1.4 (0.88-2.3)	2.1		0.15	0.4	1.5 (0.87-2.6)	2.1	0.14
EED	1.1	2.9 (1.9-4.4)	24		1.1e-06	0.23	1.3 (0.73-2.1)	0.69	0.4
TAF1D	0.41	1.5 (1.2-1.9)	10		0.0014	0.14	1.1 (0.85-1.5)	0.84	0.36
BIRC3	0.097	1.1 (0.97-1.3)	2.3		0.13	0.13	1.1 (0.98-1.3)	2.9	0.09
DCUN1D5	0.59	1.8 (1.3-2.4)	14		0.00019	0.34	1.4 (0.95-2.1)	2.8	0.093
CUL5	-0.77	0.46 (0.33-0.65)	19		1.1e-05	-0.82	0.44 (0.3-0.66)	16	6.1e-05
SIK3	-0.77	0.46 (0.33-0.65)	19		1.1e-05	-0.73	0.48 (0.32-0.71)	13	0.00026
UBE4A	-0.68	0.51 (0.37-0.7)	17		4.3e-05	-0.69	0.5 (0.35-0.73)	13	0.00024
CBL	-0.28	0.75 (0.59-0.96)	5.1		0.024	-0.16	0.86 (0.64-1.2)	1	0.31
USP2	-0.27	0.76 (0.68-0.86)	19		1.5e-05	-0.25	0.78 (0.68-0.9)	12	0.00056
ZBTB44	-0.56	0.57 (0.41-0.79)	11		0.0007	-0.32	0.73 (0.5-1.1)	2.8	0.092
FBH1	0.19	1.2 (0.67-2.2)	0.41		0.52	-0.16	0.85 (0.46-1.6)	0.27	0.61
OPTN	-0.19	0.83 (0.59-1.2)	1.2		0.28	-0.2	0.82 (0.56-1.2)	0.99	0.32
STAM	-0.86	0.42 (0.28-0.65)	16		6.8e-05	-0.88	0.42 (0.26-0.68)	13	0.00039
NEBL	-0.34	0.71 (0.64-0.79)	40		3.3e-10	-0.29	0.75 (0.66-0.85)	20	7.2e-06
MARCHF8	-0.75	0.47 (0.35-0.64)	24		7.9e-07	-0.48	0.62 (0.44-0.88)	7	0.0079
WDFY4	-0.072	0.93 (0.8-1.1)	0.89		0.35	-0.1	0.9 (0.76-1.1)	1.4	0.24
ERCC6	-0.2	0.82 (0.56-1.2)	1.1		0.3	-0.39	0.68 (0.44-1.1)	3	0.081
RHOBTB1	-0.28	0.76 (0.65-0.88)	13		0.0004	-0.16	0.85 (0.7-1)	2.8	0.094
USP54	-0.062	0.94 (0.7-1.3)	0.17		0.68	-0.17	0.85 (0.6-1.2)	0.88	0.35
STAMBPL1	0.063	1.1 (0.86-1.3)	0.35		0.56	-0.24	0.78 (0.64-0.96)	5.4	0.02
HECTD2	0.34	1.4 (1.1-1.9)	5.2		0.022	0.17	1.2 (0.86-1.7)	1.1	0.3
MARCHF5	-0.42	0.66 (0.42-1)	3.5		0.063	-0.62	0.54 (0.32-0.9)	5.6	0.018
SORBS1	-0.36	0.7 (0.59-0.83)	17		3.8e-05	-0.13	0.88 (0.71-1.1)	1.3	0.26
UBTD1	0.48	1.6 (1.3-2)	16		7.2e-05	0.54	1.7 (1.3-2.3)	15	0.0001
DNMBP	-0.58	0.56 (0.39-0.8)	10		0.0014	-0.25	0.78 (0.52-1.2)	1.4	0.24
SEC31B	0.37	1.4 (1.3-1.7)	27		2.6e-07	0.064	1.1 (0.9-1.3)	0.56	0.45
BTRC	-0.83	0.44 (0.28-0.69)	12		0.00044	-1.2	0.31 (0.18-0.53)	19	1.3e-05
TRIM8	0.45	1.6 (1.1-2.2)	6.1		0.013	0.7	2 (1.3-3)	11	0.00093
PCGF6	0.83	2.3 (1.5-3.6)	13		0.00031	0.81	2.2 (1.4-3.7)	9.8	0.0017
TAF5	0.3	1.4 (0.82-2.2)	1.4		0.24	0.57	1.8 (1-3.1)	3.8	0.05
SH3PXD2A	0.15	1.2 (0.93-1.5)	1.8		0.18	0.22	1.2 (0.96-1.6)	2.8	0.097
BUB3	0.76	2.1 (1.3-3.5)	9.6		0.002	0.41	1.5 (0.84-2.7)	1.9	0.17
CHD4	0.065	1.1 (0.69-1.7)	0.08		0.77	0.33	1.4 (0.83-2.3)	1.6	0.21
GNB3	0.52	1.7 (1.4-2)	37		1e-09	0.29	1.3 (1.1-1.7)	6.5	0.011
CDCA3	0.73	2.1 (1.8-2.4)	81		1.9e-19	0.66	1.9 (1.6-2.4)	42	1e-10
STRAP	-0.046	0.95 (0.69-1.3)	0.08		0.78	-0.22	0.8 (0.54-1.2)	1.2	0.26
KLHL42	0.36	1.4 (0.99-2.1)	3.6		0.059	0.22	1.2 (0.8-1.9)	0.91	0.34
PDZRN4	-0.24	0.78 (0.62-0.99)	4.4		0.037	-0.26	0.77 (0.59-1)	3.5	0.062
YAF2	0.065	1.1 (0.8-1.4)	0.19		0.66	-0.028	0.97 (0.69-1.4)	0.03	0.87
SENP1	0.36	1.4 (0.88-2.3)	2.1		0.15	0.47	1.6 (0.92-2.8)	2.7	0.098
ASB8	-1.2	0.31 (0.19-0.53)	19		1.2e-05	-0.66	0.52 (0.28-0.94)	4.6	0.032
PAN2	0.34	1.4 (1.1-1.7)	9.5		0.002	-0.00094	1 (0.76-1.3)	0	0.99
NACA	0.48	1.6 (1.2-2.2)	8.7		0.0031	0.75	2.1 (1.5-3)	17	4.3e-05
STAC3	0.79	2.2 (1.7-2.8)	42		1.2e-10	0.53	1.7 (1.3-2.3)	13	0.00037
MARCHF9	-0.29	0.75 (0.57-0.98)	4.4		0.036	-0.27	0.76 (0.55-1)	2.8	0.092
USP15	0.55	1.7 (1.1-2.7)	6.1		0.013	-0.17	0.84 (0.49-1.4)	0.4	0.53
TBK1	0.56	1.7 (1.1-2.8)	5.5		0.019	0.3	1.3 (0.8-2.3)	1.2	0.27
MDM2	-0.16	0.85 (0.64-1.1)	1.2		0.27	-0.12	0.88 (0.64-1.2)	0.55	0.46
SOCS2	-0.46	0.63 (0.53-0.75)	28		1.3e-07	-0.34	0.71 (0.58-0.88)	10	0.0013
USP44	-0.37	0.69 (0.44-1.1)	2.6		0.11	-0.41	0.67 (0.4-1.1)	2.3	0.13
APAF1	-0.071	0.93 (0.7-1.2)	0.23		0.63	-0.093	0.91 (0.66-1.3)	0.31	0.58
BTBD11	0.22	1.3 (1.1-1.4)	19		1.3e-05	0.24	1.3 (1.1-1.4)	15	0.0001
PWP1	-0.21	0.81 (0.48-1.4)	0.64		0.42	0.0012	1 (0.55-1.8)	0	1
CORO1C	0.25	1.3 (0.96-1.7)	2.8		0.091	0.23	1.3 (0.91-1.7)	1.9	0.16
KCTD10	-0.22	0.8 (0.53-1.2)	1.1		0.3	-0.29	0.75 (0.47-1.2)	1.4	0.23
BRAP	0.15	1.2 (0.61-2.2)	0.21		0.65	0.14	1.1 (0.55-2.4)	0.14	0.71
DTX1	0.37	1.4 (1.2-1.7)	19		1.1e-05	0.21	1.2 (1-1.5)	4	0.046
RNF10	0.89	2.4 (1.6-3.6)	20		8.8e-06	0.92	2.5 (1.6-3.9)	17	3.7e-05
OASL	0.35	1.4 (1.2-1.7)	21		5.9e-06	0.47	1.6 (1.3-1.9)	25	5.4e-07
RNF34	1.7	5.5 (3.2-9.4)	40		2.7e-10	0.7	2 (1-4)	4	0.044
KDM2B	0.69	2 (1.3-3)	11		0.00075	0.08	1.1 (0.66-1.8)	0.1	0.75
UBC	0.063	1.1 (0.77-1.5)	0.15		0.7	0.32	1.4 (0.96-2)	3.1	0.08
RIMBP2	0.0025	1 (0.77-1.3)	0		0.98	-0.15	0.86 (0.62-1.2)	0.8	0.37
CHFR	1.1	3.1 (2.3-4.1)	55		9.9e-14	0.64	1.9 (1.3-2.7)	13	0.00035
SACS	0.45	1.6 (1.2-2)	14		0.00019	0.36	1.4 (1.1-1.9)	6.6	0.01
UBL3	-0.29	0.75 (0.59-0.95)	5.8		0.016	-0.16	0.85 (0.66-1.1)	1.4	0.24
USPL1	-0.067	0.94 (0.65-1.4)	0.12		0.72	-0.33	0.72 (0.48-1.1)	2.4	0.12
UFM1	-0.41	0.67 (0.45-0.98)	4.3		0.038	-0.31	0.74 (0.47-1.1)	1.9	0.17
KBTBD6	-0.58	0.56 (0.4-0.78)	11		0.00071	-0.25	0.78 (0.53-1.2)	1.5	0.22
KBTBD7	-0.73	0.48 (0.38-0.62)	34		5.5e-09	-0.43	0.65 (0.47-0.89)	7.2	0.0074
RCBTB2	-0.71	0.49 (0.39-0.62)	37		9.2e-10	-0.38	0.68 (0.51-0.92)	6.3	0.012
RCBTB1	-0.51	0.6 (0.44-0.81)	11		0.00084	-0.68	0.51 (0.36-0.71)	16	6.2e-05
WDFY2	0.26	1.3 (0.95-1.8)	2.8		0.097	-0.13	0.88 (0.62-1.2)	0.52	0.47
VPS36	-0.8	0.45 (0.3-0.67)	15		8.8e-05	-0.85	0.43 (0.27-0.67)	14	0.00019
TDRD3	-0.25	0.78 (0.55-1.1)	2		0.16	0.35	1.4 (1-2)	4.2	0.041
KLHL1	0.28	1.3 (0.78-2.2)	1.1		0.3	0.2	1.2 (0.61-2.5)	0.32	0.57
UCHL3	0.23	1.3 (0.94-1.7)	2.4		0.12	0.012	1 (0.7-1.5)	0	0.95
MYCBP2	-0.51	0.6 (0.48-0.75)	20		9.4e-06	-0.47	0.63 (0.48-0.81)	13	0.00039
UBAC2	0.09	1.1 (0.77-1.6)	0.25		0.62	0.41	1.5 (1-2.2)	4.5	0.033
ARHGEF7	-0.3	0.74 (0.52-1)	2.9		0.09	-0.41	0.66 (0.45-0.99)	4.1	0.044
CUL4A	-0.5	0.6 (0.36-1)	3.7		0.056	-0.66	0.52 (0.29-0.92)	5.1	0.024
CDC16	0.7	2 (1.3-3.1)	10		0.0014	0.45	1.6 (0.9-2.7)	2.5	0.11
TEP1	0.27	1.3 (0.99-1.7)	3.5		0.062	-0.22	0.8 (0.6-1.1)	2	0.15
RNF212B	-0.37	0.69 (0.45-1.1)	2.7		0.098	-0.87	0.42 (0.23-0.76)	8.2	0.0041
DCAF11	-0.8	0.45 (0.31-0.66)	17		4.5e-05	-0.76	0.47 (0.31-0.72)	12	0.00055
NEDD8-MDP1	0.7	2 (0.78-5.2)	2.1		0.15	0.29	1.3 (0.44-4.1)	0.27	0.61
HECTD1	-0.41	0.66 (0.52-0.84)	11		0.00081	-0.37	0.69 (0.52-0.91)	6.8	0.0089
BAZ1A	0.45	1.6 (1.2-2.1)	10		0.0012	0.18	1.2 (0.88-1.6)	1.3	0.25
FBXO33	-0.27	0.77 (0.56-1.1)	2.7		0.099	-0.5	0.61 (0.42-0.89)	6.6	0.01
TRIM9	-0.023	0.98 (0.85-1.1)	0.1		0.75	0.14	1.1 (0.96-1.4)	2.4	0.12
GCH1	0.17	1.2 (0.93-1.5)	1.9		0.17	-0.098	0.91 (0.68-1.2)	0.43	0.51
WDHD1	0.38	1.5 (1.1-2)	5.5		0.019	0.22	1.2 (0.85-1.8)	1.3	0.26
SOCS4	-0.28	0.76 (0.56-1)	3		0.083	-0.54	0.58 (0.41-0.84)	8.5	0.0036
PELI2	-0.54	0.58 (0.47-0.72)	26		3.3e-07	-0.47	0.62 (0.49-0.79)	15	9.2e-05
MNAT1	-0.25	0.78 (0.53-1.2)	1.5		0.22	-0.34	0.71 (0.45-1.1)	2.1	0.15
WDR89	-0.56	0.57 (0.37-0.88)	6.4		0.011	-0.66	0.52 (0.3-0.89)	5.7	0.017
ZBTB25	0.38	1.5 (1.1-2)	6.4		0.011	-0.038	0.96 (0.68-1.4)	0.04	0.83
MAP3K9	0.088	1.1 (0.91-1.3)	0.92		0.34	-0.2	0.82 (0.66-1)	2.9	0.088
DPF3	-0.067	0.94 (0.82-1.1)	0.91		0.34	-0.07	0.93 (0.79-1.1)	0.69	0.41
DCAF4	0.022	1 (0.71-1.5)	0.01		0.91	-0.37	0.69 (0.44-1.1)	2.5	0.11
PSEN1	-0.78	0.46 (0.3-0.69)	14		0.00019	-1.2	0.31 (0.19-0.52)	20	8.6e-06
AREL1	0.079	1.1 (0.8-1.5)	0.26		0.61	-0.36	0.7 (0.47-1)	3.1	0.08
IRF2BPL	-0.035	0.97 (0.73-1.3)	0.06		0.8	0.018	1 (0.75-1.4)	0.01	0.91
EML5	-0.51	0.6 (0.44-0.82)	10		0.0015	-0.55	0.58 (0.4-0.84)	8.4	0.0038
ATXN3	0.039	1 (0.77-1.4)	0.06		0.8	-0.35	0.71 (0.49-1)	3.4	0.063
ASB2	0.12	1.1 (0.95-1.3)	2		0.16	0.091	1.1 (0.9-1.3)	0.82	0.37
OTUB2	-0.23	0.79 (0.57-1.1)	1.9		0.17	0.13	1.1 (0.79-1.6)	0.46	0.5
EML1	-0.57	0.57 (0.45-0.71)	24		8.5e-07	-0.42	0.65 (0.5-0.86)	9.2	0.0024
WDR25	-0.3	0.74 (0.51-1.1)	2.5		0.12	-0.17	0.85 (0.56-1.3)	0.61	0.43
TRAF3	0.18	1.2 (0.84-1.7)	1		0.32	-0.09	0.91 (0.62-1.4)	0.2	0.66
PPP1R13B	-0.52	0.59 (0.47-0.75)	20		8.1e-06	-0.6	0.55 (0.42-0.71)	20	7.5e-06
ZBTB42	-0.4	0.67 (0.55-0.83)	14		0.00018	-0.31	0.74 (0.58-0.93)	6.3	0.012
OTUD7A	-0.8	0.45 (0.36-0.56)	50		1.6e-12	-0.68	0.5 (0.39-0.66)	26	3.2e-07
ZNF106	-0.51	0.6 (0.48-0.76)	19		1.4e-05	-0.35	0.7 (0.54-0.92)	6.4	0.011
UBR1	-0.73	0.48 (0.36-0.64)	25		5.4e-07	-0.74	0.48 (0.35-0.67)	19	1.2e-05
WDR76	0.2	1.2 (0.87-1.7)	1.3		0.25	0.22	1.2 (0.84-1.9)	1.2	0.28
TRIM69	-0.31	0.74 (0.54-1)	3.9		0.048	-0.39	0.68 (0.47-0.98)	4.3	0.038
GNB5	-0.68	0.51 (0.35-0.73)	13		0.00033	-0.84	0.43 (0.28-0.67)	14	0.00019
WDR72	-0.34	0.71 (0.65-0.77)	63		2.1e-15	-0.34	0.71 (0.65-0.79)	46	1e-11
NEDD4	-0.13	0.88 (0.72-1.1)	1.6		0.21	0.12	1.1 (0.87-1.4)	0.81	0.37
RNF111	-0.82	0.44 (0.31-0.63)	21		5.6e-06	-0.84	0.43 (0.28-0.65)	16	7.5e-05
MYO1E	-0.25	0.78 (0.59-1)	3.2		0.074	0.097	1.1 (0.8-1.5)	0.34	0.56
CORO2B	0.2	1.2 (1.1-1.4)	8.8		0.0031	0.16	1.2 (1-1.4)	4.1	0.043
TLE3	0.13	1.1 (0.8-1.6)	0.53		0.47	0.18	1.2 (0.81-1.8)	0.82	0.37
SENP8	-1.2	0.31 (0.22-0.45)	41		1.7e-10	-1.2	0.3 (0.2-0.45)	34	5.2e-09
PML	0.79	2.2 (1.5-3.2)	18		2e-05	0.75	2.1 (1.4-3.2)	12	0.00064
PSTPIP1	0.29	1.3 (1.2-1.6)	15		9.5e-05	0.12	1.1 (0.95-1.4)	1.8	0.18
WDR61	-0.73	0.48 (0.29-0.79)	8.5		0.0036	-0.66	0.52 (0.3-0.9)	5.4	0.02
ZFAND6	-0.26	0.77 (0.53-1.1)	1.8		0.18	-0.57	0.56 (0.36-0.88)	6.2	0.012
BTBD1	-0.39	0.68 (0.47-0.97)	4.6		0.032	-0.6	0.55 (0.36-0.84)	7.5	0.0062
SH3GL3	0.59	1.8 (1.4-2.4)	17		3.9e-05	0.44	1.6 (1.1-2.2)	6	0.014
KLHL25	0.29	1.3 (1-1.7)	4.8		0.028	0.18	1.2 (0.89-1.6)	1.4	0.24
CAPN15	0.41	1.5 (1.2-1.9)	10		0.0013	0.13	1.1 (0.85-1.5)	0.76	0.38
RAB40C	0.3	1.3 (1.1-1.7)	6.2		0.012	0.32	1.4 (1-1.8)	5.1	0.024
WDR90	0.35	1.4 (1.2-1.7)	12		0.00066	0.12	1.1 (0.89-1.4)	1	0.31
WDR24	0.042	1 (0.76-1.4)	0.06		0.8	-0.14	0.87 (0.61-1.2)	0.62	0.43
UBE2I	0.68	2 (1.3-2.9)	12		0.00068	0.8	2.2 (1.4-3.4)	13	0.00036
RNF151	1.3	3.9 (1.6-9.2)	9.2		0.0025	-0.19	0.83 (0.27-2.6)	0.1	0.75
TBL3	0.17	1.2 (0.87-1.6)	1.2		0.27	0.33	1.4 (0.98-2)	3.5	0.063
E4F1	0.71	2 (1.5-2.7)	26		3.2e-07	0.43	1.5 (1.1-2.1)	6.5	0.011
CCNF	0.77	2.2 (1.8-2.6)	61		5.7e-15	0.69	2 (1.6-2.5)	34	7.1e-09
KCTD5	1.1	3.1 (2-4.9)	24		1.1e-06	1	2.8 (1.7-4.7)	15	0.0001
THOC6	0.58	1.8 (1.4-2.3)	23		2e-06	0.53	1.7 (1.3-2.3)	13	0.00037
SLX4	0.84	2.3 (1.6-3.3)	21		4.1e-06	0.32	1.4 (0.91-2.1)	2.4	0.13
CREBBP	-0.71	0.49 (0.35-0.7)	15		0.0001	-0.41	0.66 (0.44-1)	3.8	0.051
CORO7-PAM16	1.3	3.7 (1.5-9.3)	8.1		0.0044	0.57	1.8 (0.59-5.2)	1	0.31
CORO7	0.48	1.6 (1.3-2)	21		5.1e-06	0.24	1.3 (0.99-1.7)	3.4	0.064
MGRN1	0.2	1.2 (0.91-1.6)	1.7		0.19	0.24	1.3 (0.9-1.8)	1.8	0.18
USP7	-0.44	0.64 (0.39-1.1)	2.9		0.09	-0.89	0.41 (0.23-0.73)	9.3	0.0023
BFAR	-0.46	0.63 (0.41-0.96)	4.7		0.031	0.09	1.1 (0.7-1.7)	0.16	0.69
DCUN1D3	0.33	1.4 (1.1-1.8)	6.8		0.009	0.27	1.3 (0.98-1.7)	3.3	0.068
USP31	0.38	1.5 (1.1-2)	5.5		0.019	0.19	1.2 (0.84-1.7)	1	0.31
GGA2	-0.11	0.89 (0.66-1.2)	0.53		0.47	-0.65	0.52 (0.37-0.74)	13	0.0003
UBFD1	0.56	1.8 (1.2-2.6)	7.5		0.0062	0.89	2.4 (1.6-3.8)	16	7.4e-05
RBBP6	0.31	1.4 (0.94-2)	2.7		0.098	-0.17	0.84 (0.56-1.3)	0.63	0.43
KCTD13	0.74	2.1 (1.6-2.8)	28		1.2e-07	0.46	1.6 (1.1-2.2)	7.3	0.0069
CORO1A	0.23	1.3 (1.1-1.5)	8.6		0.0034	0.19	1.2 (1-1.4)	4.3	0.038
FBXL19	0.78	2.2 (1.7-2.9)	30		4.3e-08	0.78	2.2 (1.5-3.1)	19	1.2e-05
FUS	0.49	1.6 (1.1-2.4)	5.5		0.019	0.32	1.4 (0.87-2.2)	1.9	0.17
SIAH1	0.28	1.3 (0.88-2)	1.9		0.17	0.088	1.1 (0.67-1.8)	0.13	0.72
NOD2	0.45	1.6 (1.3-1.9)	26		3.3e-07	0.25	1.3 (1-1.6)	5.2	0.023
CYLD	0.0022	1 (0.73-1.4)	0		0.99	-0.093	0.91 (0.63-1.3)	0.24	0.63
AMFR	-0.13	0.87 (0.67-1.2)	0.91		0.34	-0.1	0.91 (0.67-1.2)	0.42	0.52
RSPRY1	-0.22	0.8 (0.5-1.3)	0.87		0.35	-0.08	0.92 (0.53-1.6)	0.08	0.78
NAE1	0.57	1.8 (1.1-2.7)	6.6		0.01	0.32	1.4 (0.82-2.3)	1.5	0.23
FBXL8	0.22	1.2 (1-1.5)	3.9		0.048	0.069	1.1 (0.82-1.4)	0.26	0.61
PARD6A	0.0048	1 (0.81-1.3)	0		0.97	0.023	1 (0.8-1.3)	0.03	0.85
PSMD7	0.8	2.2 (1.5-3.4)	14		0.00021	0.43	1.5 (0.93-2.6)	2.8	0.096
RFWD3	0.19	1.2 (0.76-1.9)	0.63		0.43	0.031	1 (0.59-1.8)	0.01	0.91
ZNRF1	0.72	2.1 (1.5-2.8)	23		2.1e-06	0.72	2 (1.5-2.9)	17	4.7e-05
GAN	0.36	1.4 (1-2)	4		0.044	0.015	1 (0.68-1.5)	0.01	0.94
PLCG2	-0.34	0.71 (0.57-0.88)	9.5		0.0021	-0.46	0.63 (0.49-0.82)	12	0.00049
KLHL36	-0.63	0.53 (0.39-0.72)	16		5.2e-05	-0.67	0.51 (0.36-0.73)	14	0.00022
FBXO31	0.077	1.1 (0.73-1.6)	0.15		0.7	0.013	1 (0.65-1.6)	0	0.95
RNF166	0.77	2.2 (1.7-2.8)	34		6e-09	0.32	1.4 (0.99-1.9)	3.7	0.055
PRPF8	-0.73	0.48 (0.35-0.67)	19		1.5e-05	-0.47	0.62 (0.42-0.93)	5.4	0.02
WDR81	0.064	1.1 (0.83-1.4)	0.26		0.61	0.34	1.4 (1-1.9)	4.7	0.03
HIC1	0.22	1.3 (1-1.5)	5.6		0.018	0.27	1.3 (1.1-1.6)	6.3	0.012
UBE2G1	-0.31	0.74 (0.49-1.1)	2.1		0.15	-0.47	0.63 (0.38-1)	3.2	0.073
USP6	0.22	1.2 (1-1.5)	4		0.044	-0.078	0.92 (0.68-1.3)	0.24	0.62
BCL6B	-0.25	0.78 (0.67-0.9)	12		0.00054	-0.091	0.91 (0.77-1.1)	1	0.31
KCTD11	-0.0087	0.99 (0.75-1.3)	0		0.95	0.26	1.3 (0.95-1.8)	2.6	0.1
WRAP53	0.48	1.6 (1.2-2.2)	8.4		0.0038	0.51	1.7 (1.2-2.4)	7.9	0.005
CHD3	0.23	1.3 (1-1.6)	4.1		0.043	0.17	1.2 (0.92-1.5)	1.7	0.2
USP43	0.34	1.4 (1.1-1.8)	7.6		0.006	0.3	1.3 (1-1.8)	4.6	0.032
CDRT1	0.68	2 (1.2-3.1)	8.2		0.0043	0.38	1.5 (0.8-2.7)	1.5	0.21
TRIM16	0.46	1.6 (1.2-2.1)	9.8		0.0017	0.51	1.7 (1.2-2.4)	8	0.0046
UBB	-0.39	0.68 (0.5-0.93)	5.8		0.016	-0.2	0.82 (0.58-1.2)	1.2	0.27
TOM1L2	-0.45	0.64 (0.48-0.85)	9.1		0.0025	-0.52	0.6 (0.43-0.83)	9.3	0.0023
GRAP	-0.22	0.8 (0.61-1.1)	2.6		0.11	0.18	1.2 (0.86-1.7)	1.1	0.29
GRAPL	-0.58	0.56 (0.3-1.1)	3.1		0.078	0.48	1.6 (0.76-3.5)	1.6	0.21
WSB1	0.37	1.5 (1.2-1.7)	22		2.1e-06	0.031	1 (0.86-1.2)	0.11	0.74
TRAF4	0.48	1.6 (1.3-2.1)	14		0.00023	0.23	1.3 (0.94-1.7)	2.4	0.12
CORO6	0.51	1.7 (1.4-1.9)	52		5.5e-13	0.24	1.3 (1-1.6)	5.5	0.019
RNF135	0.64	1.9 (1.3-2.8)	9.6		0.002	0.78	2.2 (1.4-3.5)	11	0.0011
NLE1	-0.17	0.84 (0.61-1.2)	1		0.31	0.11	1.1 (0.76-1.6)	0.29	0.59
C17orf78	0.21	1.2 (0.87-1.8)	1.4		0.24	0.2	1.2 (0.81-1.8)	0.94	0.33
PCGF2	0.17	1.2 (0.93-1.5)	1.8		0.17	0.41	1.5 (1.1-2)	7.5	0.0063
LASP1	-0.0084	0.99 (0.7-1.4)	0		0.96	0.33	1.4 (0.9-2.2)	2.2	0.14
KLHL11	-0.59	0.55 (0.43-0.72)	19		1.1e-05	-0.56	0.57 (0.42-0.78)	13	0.00031
BRCA1	0.22	1.3 (0.94-1.7)	2.3		0.13	0.087	1.1 (0.78-1.5)	0.26	0.61
NBR1	-0.93	0.39 (0.29-0.54)	32		1.6e-08	-0.71	0.49 (0.34-0.72)	13	0.0003
TMUB2	0.22	1.2 (0.79-1.9)	0.9		0.34	-0.19	0.83 (0.5-1.4)	0.53	0.47
CDC27	-0.15	0.86 (0.56-1.3)	0.43		0.51	-0.23	0.8 (0.48-1.3)	0.77	0.38
SKAP1	0.14	1.1 (0.99-1.3)	3.5		0.063	0.13	1.1 (0.96-1.3)	2.2	0.14
UBE2Z	0.79	2.2 (1.4-3.5)	12		0.00065	0.72	2.1 (1.2-3.5)	7.1	0.0078
ABI3	-0.23	0.79 (0.63-0.99)	4		0.045	-0.047	0.95 (0.72-1.3)	0.11	0.74
TOM1L1	-0.6	0.55 (0.46-0.66)	42		9.4e-11	-0.52	0.59 (0.48-0.74)	22	2.3e-06
TRIM25	-0.0024	1 (0.77-1.3)	0		0.99	-0.34	0.71 (0.53-0.95)	5.3	0.021
CUEDC1	-0.044	0.96 (0.71-1.3)	0.08		0.77	-0.26	0.77 (0.55-1.1)	2.3	0.13
VEZF1	-0.82	0.44 (0.31-0.62)	23		1.8e-06	-0.76	0.47 (0.31-0.7)	14	0.00018
RNF43	-0.35	0.7 (0.59-0.84)	15		9.3e-05	-0.26	0.77 (0.63-0.95)	6.2	0.013
RNFT1	0.0053	1 (0.71-1.4)	0		0.98	-0.45	0.64 (0.44-0.92)	5.6	0.018
USP32	-0.28	0.76 (0.55-1)	3		0.085	-0.35	0.7 (0.48-1)	3.4	0.065
MARCHF10	0.11	1.1 (0.95-1.3)	1.7		0.19	-0.027	0.97 (0.78-1.2)	0.06	0.81
DCAF7	-0.73	0.48 (0.35-0.67)	18		1.8e-05	-0.63	0.53 (0.36-0.78)	11	0.0011
MAP3K3	-0.024	0.98 (0.66-1.5)	0.01		0.91	-0.09	0.91 (0.58-1.4)	0.15	0.7
DNAI2	-0.33	0.72 (0.42-1.2)	1.4		0.24	-0.47	0.62 (0.32-1.2)	1.9	0.16
GGA3	0.93	2.5 (1.7-3.7)	22		2.7e-06	0.16	1.2 (0.75-1.8)	0.49	0.48
LLGL2	-0.24	0.79 (0.65-0.94)	6.7		0.0094	-0.43	0.65 (0.54-0.78)	21	4.9e-06
UBE2O	0.91	2.5 (1.7-3.6)	22		2.3e-06	0.55	1.7 (1.1-2.7)	5.6	0.018
USP36	0.24	1.3 (0.9-1.8)	1.9		0.17	-0.22	0.8 (0.54-1.2)	1.1	0.29
CBX4	0.91	2.5 (1.8-3.4)	32		1.6e-08	0.82	2.3 (1.6-3.2)	21	4.6e-06
RNF213	0.16	1.2 (0.91-1.5)	1.6		0.21	-0.15	0.86 (0.66-1.1)	1.3	0.26
NPLOC4	1	2.8 (2-4)	32		2e-08	0.48	1.6 (1-2.6)	4	0.044
HGS	1.2	3.4 (2.3-5)	41		1.4e-10	0.81	2.2 (1.4-3.5)	12	0.00057
RAB40B	-0.22	0.81 (0.64-1)	3.5		0.063	-0.34	0.71 (0.54-0.94)	5.8	0.016
YES1	-0.52	0.59 (0.45-0.79)	13		0.00031	-0.48	0.62 (0.44-0.86)	7.9	0.0049
ZBTB14	-0.7	0.5 (0.32-0.76)	10		0.0014	-0.44	0.65 (0.39-1.1)	2.8	0.097
MIB1	-0.34	0.71 (0.55-0.92)	6.8		0.0089	-0.27	0.76 (0.57-1)	3.3	0.068
RNF125	-0.32	0.73 (0.58-0.91)	7.4		0.0064	-0.043	0.96 (0.73-1.3)	0.1	0.76
KLHL14	0.031	1 (0.84-1.3)	0.09		0.76	0.15	1.2 (0.94-1.4)	1.8	0.17
ELP2	-0.22	0.8 (0.54-1.2)	1.2		0.28	-0.47	0.62 (0.39-1)	3.9	0.048
RNF165	0.0052	1 (0.86-1.2)	0		0.95	0.052	1.1 (0.88-1.3)	0.34	0.56
WDR7	-1.2	0.31 (0.21-0.44)	39		5.1e-10	-0.92	0.4 (0.26-0.62)	17	3.8e-05
NEDD4L	-0.4	0.67 (0.56-0.82)	16		5.4e-05	-0.35	0.7 (0.56-0.88)	9.9	0.0017
MALT1	0.068	1.1 (0.81-1.4)	0.24		0.63	0.14	1.2 (0.84-1.6)	0.81	0.37
RNF152	-0.39	0.68 (0.6-0.77)	35		4.2e-09	-0.4	0.67 (0.58-0.79)	25	5e-07
RBCK1	0.55	1.7 (1.5-2.1)	37		9.7e-10	0.58	1.8 (1.4-2.2)	29	5.7e-08
NSFL1C	0.25	1.3 (0.81-2)	1.1		0.29	0.52	1.7 (1-2.8)	4.1	0.042
RNF24	0.28	1.3 (1-1.7)	4.8		0.029	0.48	1.6 (1.2-2.2)	11	0.00096
BTBD3	-0.42	0.66 (0.52-0.83)	12		0.00045	-0.053	0.95 (0.71-1.3)	0.13	0.72
HCK	0.17	1.2 (0.98-1.4)	3.1		0.079	0.13	1.1 (0.9-1.4)	1.2	0.28
ITCH	-0.71	0.49 (0.34-0.71)	14		0.00016	-0.68	0.51 (0.33-0.77)	9.9	0.0016
TRPC4AP	1.1	3 (2-4.4)	30		5e-08	0.63	1.9 (1.1-3.1)	6.1	0.013
CPNE1	0.88	2.4 (1.8-3.2)	39		3.7e-10	0.94	2.6 (1.9-3.5)	34	7e-09
PLCG1	0.43	1.5 (1.1-2.1)	6.9		0.0087	0.15	1.2 (0.8-1.7)	0.63	0.43
UBE2C	0.45	1.6 (1.4-1.8)	66		3.7e-16	0.48	1.6 (1.4-1.8)	50	1.7e-12
UBE2V1	0.32	1.4 (0.9-2.1)	2.2		0.14	-0.24	0.79 (0.49-1.3)	0.95	0.33
PARD6B	-0.28	0.76 (0.62-0.92)	7.6		0.0058	-0.22	0.8 (0.64-1)	3.4	0.066
AURKA	0.58	1.8 (1.5-2.2)	36		1.8e-09	0.49	1.6 (1.3-2.1)	17	4.3e-05
CSTF1	-1.1	0.34 (0.18-0.65)	11		0.00094	-0.45	0.64 (0.31-1.3)	1.6	0.21
ADRM1	0.71	2 (1.6-2.6)	30		4.6e-08	0.65	1.9 (1.4-2.6)	19	1.2e-05
BIRC7	0.057	1.1 (0.98-1.1)	2		0.15	-0.078	0.92 (0.83-1)	2.2	0.14
CDC34	0.3	1.3 (1-1.8)	4.7		0.031	0.33	1.4 (1-1.9)	4.5	0.033
RNF126	0.43	1.5 (1.1-2.1)	8.3		0.0039	0.5	1.6 (1.2-2.3)	8.5	0.0036
WDR18	0.11	1.1 (0.86-1.5)	0.71		0.4	0.38	1.5 (1.1-1.9)	6.5	0.011
TLE6	0.32	1.4 (1.1-1.7)	9.2		0.0025	0.46	1.6 (1.3-2)	17	3.9e-05
TLE2	-0.15	0.86 (0.72-1)	2.6		0.11	-0.13	0.87 (0.71-1.1)	1.6	0.21
FZR1	0.32	1.4 (0.91-2.1)	2.3		0.13	0.45	1.6 (0.98-2.5)	3.4	0.063
SH3GL1	0.4	1.5 (1.1-2)	8.4		0.0039	0.54	1.7 (1.2-2.3)	11	0.00081
UHRF1	0.48	1.6 (1.4-1.9)	33		1.2e-08	0.43	1.5 (1.3-1.9)	19	1.2e-05
TINCR	0.47	1.6 (1.3-2)	19		1.3e-05	0.28	1.3 (1-1.8)	3.8	0.052
VAV1	0.2	1.2 (1-1.5)	4.4		0.035	0.11	1.1 (0.9-1.4)	1	0.3
MARCHF2	0.22	1.3 (0.94-1.7)	2.4		0.12	0.27	1.3 (0.96-1.8)	3	0.085
MYO1F	0.3	1.3 (1.1-1.6)	10		0.0012	0.18	1.2 (0.97-1.5)	2.7	0.1
FBXL12	0.55	1.7 (1.1-2.7)	5.9		0.015	0.44	1.6 (0.92-2.6)	2.7	0.1
KEAP1	0.081	1.1 (0.71-1.7)	0.14		0.71	0.78	2.2 (1.3-3.6)	8.9	0.0028
RAD23A	0.34	1.4 (0.94-2.1)	2.8		0.093	0.89	2.4 (1.5-3.8)	14	0.00015
DCAF15	1	2.8 (2-3.8)	36		2.1e-09	0.88	2.4 (1.6-3.6)	17	3.8e-05
EPS15L1	0.084	1.1 (0.69-1.7)	0.13		0.72	-0.016	0.98 (0.58-1.7)	0	0.95
UBA52	0.15	1.2 (0.88-1.5)	1.2		0.28	0.36	1.4 (1.1-1.9)	6.2	0.013
KLHL26	-0.43	0.65 (0.46-0.92)	5.8		0.016	-0.11	0.89 (0.61-1.3)	0.33	0.56
UBA2	-0.039	0.96 (0.63-1.5)	0.03		0.86	0.2	1.2 (0.76-2)	0.7	0.4
KMT2B	0.61	1.8 (1.3-2.5)	14		0.00019	0.26	1.3 (0.91-1.8)	2.1	0.15
WDR62	0.62	1.9 (1.6-2.2)	46		1.3e-11	0.49	1.6 (1.3-2)	18	2.8e-05
TBCB	0.58	1.8 (1.4-2.3)	19		1.1e-05	0.67	1.9 (1.5-2.6)	20	8.6e-06
DPF1	0.46	1.6 (1.3-1.9)	21		3.7e-06	0.41	1.5 (1.2-1.9)	12	0.00049
FBXO17	-0.035	0.97 (0.81-1.2)	0.15		0.7	0.072	1.1 (0.86-1.3)	0.4	0.53
MAP3K10	0.58	1.8 (1.3-2.4)	15		0.00012	0.33	1.4 (0.96-2)	3.1	0.08
SHKBP1	0.66	1.9 (1.4-2.7)	16		6.4e-05	0.68	2 (1.4-2.9)	13	0.00038
CBLC	0.065	1.1 (0.91-1.3)	0.63		0.43	0.053	1.1 (0.87-1.3)	0.29	0.59
MARK4	0.28	1.3 (0.85-2)	1.5		0.22	0.44	1.6 (0.93-2.6)	2.8	0.096
PPP1R13L	0.11	1.1 (0.92-1.4)	1.2		0.27	0.24	1.3 (0.99-1.6)	3.7	0.055
EML2	0.39	1.5 (1.1-1.9)	8.8		0.0029	0.15	1.2 (0.84-1.6)	0.81	0.37
DMWD	0.44	1.6 (1.1-2.2)	5.6		0.018	0.52	1.7 (1.1-2.5)	6.8	0.0089
IRF2BP1	-0.031	0.97 (0.72-1.3)	0.04		0.84	0.19	1.2 (0.85-1.7)	1.1	0.29
SAE1	0.41	1.5 (0.95-2.4)	3		0.081	0.59	1.8 (1.1-3.1)	4.8	0.029
NOSIP	0.14	1.1 (0.92-1.4)	1.5		0.22	0.14	1.1 (0.9-1.5)	1.2	0.28
NUP62	1.2	3.4 (2.1-5.8)	22		2.6e-06	1.4	4 (2.2-7.2)	21	5.6e-06
JOSD2	0.34	1.4 (1.2-1.7)	11		0.00082	0.4	1.5 (1.2-1.9)	14	0.00023
UBE2S	0.64	1.9 (1.6-2.3)	51		7.7e-13	0.56	1.8 (1.4-2.2)	28	1.4e-07
USP29	0.27	1.3 (0.83-2)	1.3		0.25	0.1	1.1 (0.61-2)	0.12	0.73
ZBTB45	-0.0041	1 (0.67-1.5)	0		0.98	0.35	1.4 (0.9-2.3)	2.3	0.13
UBE2M	0.28	1.3 (1-1.7)	4		0.046	0.3	1.3 (1-1.8)	3.7	0.053
TBL1Y	-0.56	0.57 (0.38-0.86)	7.2		0.0072	-0.4	0.67 (0.44-1)	3.2	0.072
HIRA	0.13	1.1 (0.73-1.8)	0.32		0.57	-0.19	0.83 (0.49-1.4)	0.51	0.48
UFD1	0.55	1.7 (1.3-2.3)	13		0.00032	0.25	1.3 (0.87-1.9)	1.6	0.21
GNB1L	0.77	2.2 (1.6-2.9)	25		4.6e-07	0.74	2.1 (1.5-3)	17	4.1e-05
CRKL	0.19	1.2 (0.74-2)	0.59		0.44	0.58	1.8 (0.99-3.2)	3.8	0.052
LZTR1	0.67	2 (1.4-2.8)	14		0.00024	0.54	1.7 (1.1-2.6)	6	0.014
HIC2	-0.14	0.87 (0.64-1.2)	0.72		0.4	-0.27	0.76 (0.53-1.1)	2.2	0.13
ZNRF3	-0.8	0.45 (0.29-0.7)	13		0.00035	-0.96	0.38 (0.23-0.64)	14	0.00023
RHBDD3	0.71	2 (1.6-2.5)	40		3.2e-10	0.51	1.7 (1.3-2.2)	14	0.0002
SF3A1	-0.85	0.43 (0.31-0.59)	27		2.3e-07	-0.45	0.64 (0.42-0.95)	4.8	0.029
RNF215	0.76	2.1 (1.7-2.7)	39		4.2e-10	0.62	1.9 (1.4-2.5)	17	3e-05
RNF185	-0.72	0.49 (0.34-0.7)	15		9.3e-05	-0.59	0.55 (0.36-0.84)	7.6	0.006
PATZ1	-0.53	0.59 (0.41-0.85)	8		0.0046	-0.19	0.83 (0.54-1.3)	0.69	0.41
FBXO7	-0.83	0.44 (0.28-0.68)	13		0.00025	-0.9	0.41 (0.24-0.69)	11	0.0008
RASD2	0.18	1.2 (1-1.4)	4.6		0.031	0.26	1.3 (1.1-1.6)	6.9	0.0088
NCF4	0.46	1.6 (1.3-1.9)	22		2.4e-06	0.27	1.3 (1-1.6)	5.2	0.023
GGA1	0.5	1.6 (1.2-2.3)	9.2		0.0025	0.032	1 (0.7-1.5)	0.03	0.87
JOSD1	0.074	1.1 (0.72-1.6)	0.13		0.72	0.05	1.1 (0.67-1.6)	0.05	0.83
RBX1	0.3	1.3 (1.1-1.7)	7		0.0084	0.28	1.3 (1-1.7)	5	0.025
PACSIN2	-0.55	0.58 (0.42-0.8)	11		0.00091	-0.65	0.52 (0.36-0.77)	11	0.00083
PPARA	-0.62	0.54 (0.42-0.69)	23		1.8e-06	-0.54	0.58 (0.43-0.79)	12	0.00043
BACH1	0.096	1.1 (0.85-1.4)	0.53		0.47	0.18	1.2 (0.89-1.6)	1.4	0.24
UBASH3A	0.17	1.2 (0.99-1.4)	3.6		0.059	0.085	1.1 (0.88-1.3)	0.64	0.42
WDR4	0.53	1.7 (1.2-2.3)	11		0.00085	0.33	1.4 (0.95-2)	3	0.085

## Sheet: Table S4
Table S4: Hub regulators for pattern A (remaining sample vs A )									Table S4: Hub regulators for pattern B (remaining sample vs B)									Table S4: Hub regulators for pattern A (remaining sample vs C)
symbol	ensemble	baseMean	log2FoldChange	lfcSE	stat	pvalue	padj		symbol	ensemble	baseMean	log2FoldChange	lfcSE	stat	pvalue	padj		symbol	ensemble	baseMean	log2FoldChange	lfcSE	stat	pvalue	padj
CIAO1	ENSG00000144021	4550.02	-0.0688587	0.027507	-2.50332	0.0123034	0.0272441		TRIM26	ENSG00000234127	3564.94	-0.0890439	0.038019	-2.34209	0.0191759	0.03283		KDM2B	ENSG00000089094	1542.2	-0.0815321	0.0363871	-2.24069	0.0250465	0.0417169
WDR33	ENSG00000136709	3630.06	-0.0830973	0.0310014	-2.68044	0.00735257	0.0173755		PLAA	ENSG00000137055	1939.9	-0.0917679	0.0404232	-2.27018	0.0231966	0.0389219		PSMD7	ENSG00000103035	2595.14	-0.0826651	0.0360084	-2.29572	0.021692	0.0366059
UBE2Q1	ENSG00000160714	5406.15	-0.100863	0.0366884	-2.74917	0.00597459	0.0145009		IKBKG	ENSG00000269335	255.526	-0.0945226	0.0404329	-2.33777	0.0193994	0.0331543		PHF21A	ENSG00000135365	2541.56	-0.095603	0.0405776	-2.35606	0.0184701	0.0317502
UBE2Z	ENSG00000159202	7918.52	-0.121736	0.0395236	-3.08007	0.00206952	0.00574547		TRIM5	ENSG00000132256	1872.92	-0.0957694	0.0395356	-2.42236	0.0154202	0.0269749		GGA3	ENSG00000125447	1939.33	-0.096775	0.0416737	-2.32221	0.0202218	0.0344025
MARCHF6	ENSG00000145495	11807	-0.127537	0.0535033	-2.38372	0.0171387	0.0362619		OPTN	ENSG00000123240	9741.11	-0.0976821	0.0404041	-2.41763	0.015622	0.0272914		FUS	ENSG00000089280	15943.1	-0.0974728	0.0404226	-2.41135	0.0158937	0.0276925
WDR61	ENSG00000140395	2317.57	-0.12947	0.0490069	-2.64187	0.00824503	0.0192691		UBQLN4	ENSG00000160803	1749.33	-0.100566	0.0404936	-2.48349	0.0130101	0.0231293		TMUB2	ENSG00000168591	2808.95	-0.0990448	0.03513	-2.81938	0.00481164	0.0093101
CSTF1	ENSG00000101138	1916.55	-0.130961	0.0328226	-3.98995	6.61e-05	0.000273312		FBXO3	ENSG00000110429	3441.3	-0.101805	0.0452915	-2.24778	0.0245904	0.041027		OSTF1	ENSG00000134996	2429.58	-0.102262	0.0388719	-2.63075	0.00851973	0.0157065
RNF8	ENSG00000112130	819.432	-0.136385	0.0390492	-3.49264	0.000478264	0.00157041		UBQLN1	ENSG00000135018	6662	-0.102003	0.0449794	-2.26778	0.0233427	0.03914		KCTD21	ENSG00000188997	458.539	-0.103725	0.0372119	-2.78743	0.00531287	0.0102119
RAD23A	ENSG00000179262	5421.31	-0.141298	0.044839	-3.15123	0.00162587	0.00463492		DDB1	ENSG00000167986	14412.6	-0.102608	0.0420169	-2.44206	0.0146039	0.025688		ERCC8	ENSG00000049167	426.32	-0.104558	0.0449655	-2.32529	0.0200565	0.0341691
PATZ1	ENSG00000100105	2490.28	-0.14765	0.0494598	-2.98526	0.00283337	0.00759498		PLRG1	ENSG00000171566	2606.2	-0.104174	0.0275108	-3.78666	0.000152687	0.00039591		MARK4	ENSG00000007047	2237.95	-0.105126	0.0372268	-2.82393	0.00474386	0.00918993
NOSIP	ENSG00000142546	2178.76	-0.149979	0.0642881	-2.33292	0.0196526	0.0408123		SEC31A	ENSG00000138674	14486.6	-0.10881	0.0337816	-3.22099	0.00127747	0.00277969		TRPC4AP	ENSG00000100991	5180.38	-0.105684	0.0337699	-3.12953	0.00175086	0.0037101
UBL4A	ENSG00000102178	2876.29	-0.150531	0.055339	-2.72016	0.00652494	0.0156731		RYBP	ENSG00000163602	3306.53	-0.111682	0.0476737	-2.34262	0.0191487	0.0327922		FBXO31	ENSG00000103264	1894.23	-0.111385	0.0420623	-2.6481	0.00809446	0.0149921
NSMCE2	ENSG00000156831	951.622	-0.151535	0.0562256	-2.69513	0.00703609	0.0167334		TOM1L2	ENSG00000175662	3663.58	-0.112543	0.0516546	-2.17876	0.0293494	0.0481772		DCAF4	ENSG00000119599	631.506	-0.11491	0.0499479	-2.30059	0.0214146	0.0361911
PAK1IP1	ENSG00000111845	704.79	-0.15338	0.0532393	-2.88096	0.00396471	0.0101544		SNX9	ENSG00000130340	4735.81	-0.112877	0.0407894	-2.76731	0.00565217	0.0108116		RNF34	ENSG00000170633	1364.85	-0.11566	0.0278655	-4.15066	3.32e-05	9.64e-05
DPF2	ENSG00000133884	2744.56	-0.153494	0.0316071	-4.85633	1.2e-06	7.44e-06		FBXO9	ENSG00000112146	2561.26	-0.113111	0.0409572	-2.76169	0.00575032	0.0109864		HIRA	ENSG00000100084	850.73	-0.115968	0.0392156	-2.95719	0.00310456	0.00626779
TBL2	ENSG00000106638	2730.91	-0.155903	0.0545614	-2.85738	0.0042715	0.0108416		UBQLN2	ENSG00000188021	3308.13	-0.113247	0.0404764	-2.79786	0.0051442	0.00991411		TSG101	ENSG00000074319	3789.77	-0.118834	0.0441313	-2.69273	0.00708706	0.0132832
NCK2	ENSG00000071051	4277.57	-0.156325	0.0636569	-2.45574	0.0140593	0.0305614		FBH1	ENSG00000134452	3164.03	-0.11485	0.027765	-4.13649	3.53e-05	0.000102073		KLHL26	ENSG00000167487	630.188	-0.120118	0.0535321	-2.24385	0.0248424	0.0414099
KEAP1	ENSG00000079999	4070.9	-0.156707	0.0418788	-3.74191	0.000182624	0.000671692		SH3RF1	ENSG00000154447	1918.84	-0.118764	0.0522883	-2.27133	0.0231268	0.0388115		EML3	ENSG00000149499	3196.72	-0.120127	0.0513266	-2.34044	0.0192612	0.0329615
UBC	ENSG00000150991	56707.5	-0.160638	0.0552366	-2.90819	0.00363531	0.00940364		UBAP1	ENSG00000165006	3592.35	-0.125102	0.039668	-3.15372	0.00161204	0.00344107		USP20	ENSG00000136878	1560.82	-0.120556	0.0441696	-2.72939	0.00634522	0.0120156
KCMF1	ENSG00000176407	3100.3	-0.163516	0.0367642	-4.44771	8.68e-06	4.42e-05		UBE3C	ENSG00000009335	4654.49	-0.126121	0.0452352	-2.78812	0.00530144	0.0101909		AREL1	ENSG00000119682	1823.81	-0.120983	0.04983	-2.42792	0.0151856	0.0266125
IRF2BP1	ENSG00000170604	1351.3	-0.171058	0.0623953	-2.74152	0.0061156	0.0147977		DCAF1	ENSG00000145041	1628.39	-0.129569	0.0463538	-2.79522	0.0051864	0.00998455		PPWD1	ENSG00000113593	1413.34	-0.125792	0.0477613	-2.63377	0.00844426	0.0155821
UBB	ENSG00000170315	26412.4	-0.171453	0.0589377	-2.90905	0.00362528	0.00938269		BTBD9	ENSG00000183826	1357.84	-0.130785	0.0446997	-2.92585	0.00343512	0.00687023		ARIH2	ENSG00000177479	2615.89	-0.125806	0.0423193	-2.97278	0.00295116	0.00598543
TRIM21	ENSG00000132109	1880.75	-0.176933	0.0494464	-3.57828	0.000345867	0.00117826		MYO1E	ENSG00000157483	4746.99	-0.132456	0.055524	-2.38557	0.0170526	0.0295277		WDR55	ENSG00000120314	2204.4	-0.125903	0.0406686	-3.09582	0.0019627	0.00412039
RNF187	ENSG00000168159	10503.4	-0.178161	0.0701895	-2.53828	0.0111399	0.0249748		FBXO45	ENSG00000174013	829.916	-0.133402	0.0433659	-3.0762	0.00209661	0.00437457		RNF149	ENSG00000163162	5662.08	-0.12599	0.050828	-2.47876	0.013184	0.023415
PEX2	ENSG00000164751	2240.32	-0.179125	0.0589409	-3.03906	0.00237314	0.00648926		NFX1	ENSG00000086102	3052.06	-0.13378	0.0380932	-3.5119	0.000444907	0.00105654		WDR75	ENSG00000115368	1987.89	-0.12713	0.0388989	-3.26821	0.00108229	0.00238246
PAAF1	ENSG00000175575	1759.39	-0.17937	0.0486849	-3.6843	0.000229328	0.000819744		CD2AP	ENSG00000198087	5043.47	-0.13415	0.0579142	-2.31636	0.0205384	0.0348893		SUMO1	ENSG00000116030	4884.1	-0.127337	0.0381579	-3.33712	0.000846519	0.00190973
PELI3	ENSG00000174516	822.675	-0.184193	0.064082	-2.87434	0.00404875	0.0103369		CRKL	ENSG00000099942	5076.31	-0.135511	0.0304722	-4.44702	8.71e-06	2.79e-05		KMT2B	ENSG00000272333	2708.53	-0.127421	0.0526861	-2.41849	0.0155851	0.0272388
NSFL1C	ENSG00000088833	5010.25	-0.184203	0.0385369	-4.77992	1.75e-06	1.05e-05		SENP1	ENSG00000079387	1085.79	-0.135699	0.0349434	-3.88339	0.000103012	0.000275445		MTF2	ENSG00000143033	1270.51	-0.128782	0.0396463	-3.24827	0.0011611	0.00254306
SENP8	ENSG00000166192	308.856	-0.185057	0.0691733	-2.67527	0.00746692	0.0176303		STAM2	ENSG00000115145	2452.94	-0.13591	0.0436369	-3.11456	0.0018422	0.00388798		DCUN1D5	ENSG00000137692	744.712	-0.132423	0.0493739	-2.68204	0.00731746	0.0136761
WRAP53	ENSG00000141499	580.26	-0.188598	0.0533266	-3.53665	0.000405232	0.0013551		RLIM	ENSG00000131263	3514.55	-0.136479	0.0422418	-3.23091	0.00123398	0.00268958		FBXO33	ENSG00000165355	824.699	-0.132886	0.0604114	-2.19969	0.027829	0.0459531
RNF130	ENSG00000113269	6954.5	-0.19762	0.0418399	-4.72324	2.32e-06	1.35e-05		LASP1	ENSG00000002834	16682.9	-0.138278	0.0395225	-3.49872	0.0004675	0.00110546		EPS15L1	ENSG00000127527	2106.6	-0.133369	0.0366758	-3.63644	0.000276428	0.000684451
UBXN1	ENSG00000162191	5060.86	-0.204143	0.0573964	-3.55672	0.000375509	0.00126835		ARHGEF6	ENSG00000129675	2879.01	-0.13887	0.0574406	-2.41763	0.0156221	0.0272914		ATXN3	ENSG00000066427	1365.91	-0.134601	0.0519428	-2.59133	0.00956059	0.0174303
SAE1	ENSG00000142230	3529.2	-0.206274	0.0433027	-4.76353	1.9e-06	1.12e-05		KDM5C	ENSG00000126012	5954.93	-0.139503	0.0511652	-2.72653	0.00640046	0.0121084		NAE1	ENSG00000159593	1877.78	-0.135024	0.0350732	-3.84977	0.000118226	0.00031307
UBE2D2	ENSG00000131508	6343.38	-0.206894	0.0453343	-4.56373	5.03e-06	2.71e-05		UBE2J1	ENSG00000198833	5544.05	-0.139553	0.0465114	-3.00041	0.00269612	0.00551188		PHF14	ENSG00000106443	2040.12	-0.136311	0.0380494	-3.58249	0.000340339	0.000827317
TMEM183A	ENSG00000163444	1546.95	-0.213269	0.043104	-4.94778	7.51e-07	4.91e-06		CHD4	ENSG00000111642	12783.4	-0.142114	0.0332215	-4.27779	1.89e-05	5.7e-05		BAP1	ENSG00000163930	3461.72	-0.136518	0.0442031	-3.08843	0.00201217	0.00421506
KBTBD6	ENSG00000165572	874.382	-0.216487	0.0628383	-3.44515	0.000570746	0.00183929		PRKAA1	ENSG00000132356	5378.22	-0.143	0.0462192	-3.09395	0.00197511	0.00414509		SMURF1	ENSG00000198742	2708.7	-0.136655	0.0498981	-2.73868	0.00616864	0.0117131
WDR70	ENSG00000082068	1295.53	-0.216512	0.0358351	-6.04191	1.52e-09	1.82e-08		KBTBD2	ENSG00000170852	3328.95	-0.145277	0.0371766	-3.90777	9.32e-05	0.000251018		UBAC2	ENSG00000134882	4984.77	-0.138029	0.0453667	-3.04251	0.00234617	0.00485465
TAF1D	ENSG00000166012	3688.92	-0.216627	0.0741558	-2.92125	0.00348633	0.00907258		IRF2BPL	ENSG00000119669	1983.76	-0.146089	0.0596454	-2.4493	0.0143134	0.0252317		PACSIN2	ENSG00000100266	6439.41	-0.145014	0.0582012	-2.4916	0.012717	0.0226517
RNF113A	ENSG00000125352	763.355	-0.217133	0.0493137	-4.40309	1.07e-05	5.34e-05		UBE2G1	ENSG00000132388	2209.38	-0.146903	0.0407354	-3.60628	0.000310614	0.000761917		TRIM8	ENSG00000171206	6432.41	-0.148746	0.0435619	-3.4146	0.000638755	0.00147473
EIF3I	ENSG00000084623	9543.58	-0.218695	0.0536291	-4.07791	4.54e-05	0.000195894		WDHD1	ENSG00000198554	337.394	-0.151835	0.0650896	-2.33271	0.0196632	0.0335639		HGS	ENSG00000185359	3636.07	-0.155677	0.0454058	-3.42856	0.000606794	0.00140695
GNB2	ENSG00000172354	10593.5	-0.227429	0.0525261	-4.32982	1.49e-05	7.25e-05		SIK3	ENSG00000160584	2491.33	-0.153574	0.0397988	-3.85876	0.000113962	0.000302396		MGRN1	ENSG00000102858	7831.36	-0.158519	0.0527326	-3.00609	0.00264632	0.00541861
FAU	ENSG00000149806	21437.6	-0.229078	0.0821255	-2.78936	0.00528115	0.01303		RCBTB1	ENSG00000136144	1893.35	-0.153672	0.0572093	-2.68615	0.00722816	0.0135229		SCAP	ENSG00000114650	2968.73	-0.159517	0.0477202	-3.34276	0.000829486	0.00187522
ELP2	ENSG00000134759	4743.61	-0.232251	0.0445741	-5.21045	1.88e-07	1.42e-06		WWP1	ENSG00000123124	4407.88	-0.153922	0.0589996	-2.60886	0.00908433	0.0166463		DCUN1D3	ENSG00000188215	1600.79	-0.16322	0.0643379	-2.53692	0.0111832	0.0201207
FAF2	ENSG00000113194	4968.99	-0.244729	0.0408161	-5.99589	2.02e-09	2.36e-08		PPP1R13B	ENSG00000088808	1732.58	-0.154069	0.0627487	-2.45534	0.0140752	0.0248637		FZR1	ENSG00000105325	2528.76	-0.16794	0.0418702	-4.01096	6.05e-05	0.000168198
FBXO4	ENSG00000151876	576.719	-0.249348	0.0532294	-4.6844	2.81e-06	1.6e-05		HACE1	ENSG00000085382	781.125	-0.156464	0.0535559	-2.92151	0.00348343	0.00695684		TAX1BP1	ENSG00000106052	8534.59	-0.169702	0.050157	-3.38342	0.000715894	0.0016362
ARPC1A	ENSG00000241685	7784.41	-0.25425	0.0560586	-4.53544	5.75e-06	3.05e-05		TMF1	ENSG00000144747	2614.35	-0.156471	0.0503928	-3.10502	0.00190267	0.00400647		WDR91	ENSG00000105875	4658.49	-0.16975	0.0635649	-2.67051	0.00757368	0.0141218
SSR3	ENSG00000114850	9769.32	-0.255461	0.0715809	-3.56885	0.000358557	0.00121702		ZBTB14	ENSG00000198081	1173.49	-0.158057	0.031947	-4.94747	7.52e-07	2.93e-06		MDM2	ENSG00000135679	7019.32	-0.170404	0.0561906	-3.0326	0.00242454	0.00500083
NEURL1B	ENSG00000214357	3823.75	-0.260034	0.101649	-2.55816	0.0105226	0.0237829		RFWD3	ENSG00000168411	1512.14	-0.159604	0.0369822	-4.3157	1.59e-05	4.88e-05		SHKBP1	ENSG00000160410	2992.45	-0.175019	0.0459816	-3.80628	0.000141075	0.000367468
SH3YL1	ENSG00000035115	3774.72	-0.26354	0.0921327	-2.86044	0.00423052	0.0107502		PELI1	ENSG00000197329	2622.74	-0.160526	0.0532738	-3.01322	0.00258489	0.00530176		PEX7	ENSG00000112357	518.815	-0.175199	0.0675799	-2.59247	0.00952896	0.0173824
RNF181	ENSG00000168894	4606.76	-0.264302	0.0743982	-3.55253	0.000381542	0.0012865		ITCH	ENSG00000078747	3734.81	-0.160788	0.0422798	-3.80294	0.000142988	0.000372101		RNF44	ENSG00000146083	4068.49	-0.176612	0.0455486	-3.87744	0.000105562	0.000281643
USP51	ENSG00000247746	506.647	-0.282147	0.0800078	-3.5265	0.00042109	0.00140233		CDC27	ENSG00000004897	3663.35	-0.163184	0.0395461	-4.12641	3.68e-05	0.000106301		OSTM1	ENSG00000081087	3230.82	-0.178233	0.060232	-2.95911	0.00308531	0.00623216
UBE2B	ENSG00000119048	4382.02	-0.28387	0.0538776	-5.26879	1.37e-07	1.08e-06		ABL2	ENSG00000143322	3170.09	-0.164427	0.0624382	-2.63343	0.00845266	0.0155921		ZNRF2	ENSG00000180233	1500.37	-0.178476	0.0583037	-3.06114	0.00220499	0.00458447
UFC1	ENSG00000143222	6066.87	-0.285657	0.0529781	-5.39198	6.97e-08	5.82e-07		BAZ1B	ENSG00000009954	5994.53	-0.164602	0.0382617	-4.30201	1.69e-05	5.16e-05		FBXL2	ENSG00000153558	522.863	-0.178479	0.0760156	-2.34792	0.0188784	0.0323777
SKP1	ENSG00000113558	15755.2	-0.290767	0.0576698	-5.04194	4.61e-07	3.16e-06		WDR43	ENSG00000163811	2198.52	-0.166635	0.0443495	-3.75732	0.000171743	0.000441612		FBXL12	ENSG00000127452	949.97	-0.180459	0.0377166	-4.78461	1.71e-06	6.27e-06
PWP1	ENSG00000136045	3212.83	-0.296911	0.0334143	-8.88572	6.35e-19	4.46e-17		FNBP1L	ENSG00000137942	5613.74	-0.167703	0.0584096	-2.87116	0.00408971	0.00804047		RNF217	ENSG00000146373	1417.68	-0.181673	0.0565874	-3.21048	0.00132511	0.00287436
WDR25	ENSG00000176473	517.604	-0.305358	0.0589236	-5.18227	2.19e-07	1.63e-06		CHD3	ENSG00000170004	5647.68	-0.171155	0.0690293	-2.47946	0.0131582	0.0233777		UBA7	ENSG00000182179	3049.31	-0.182726	0.0625172	-2.92281	0.00346889	0.00692994
BFAR	ENSG00000103429	4557.2	-0.309516	0.0465666	-6.64674	3e-11	5.11e-10		WDFY1	ENSG00000085449	4232.04	-0.173326	0.0471964	-3.67244	0.00024025	0.000601847		CBX4	ENSG00000141582	1032.03	-0.182774	0.0518059	-3.52806	0.000418615	0.000999964
UBA2	ENSG00000126261	5649.58	-0.311764	0.0415523	-7.50293	6.24e-14	1.84e-12		DTX3L	ENSG00000163840	5116.71	-0.176754	0.0507185	-3.485	0.000492141	0.00115832		UBE2I	ENSG00000103275	5107.18	-0.183068	0.0335279	-5.46018	4.76e-08	2.27e-07
KCTD11	ENSG00000213859	1978.97	-0.322845	0.0679916	-4.74831	2.05e-06	1.21e-05		TAF5L	ENSG00000135801	1243.84	-0.177621	0.0316673	-5.60896	2.04e-08	1.04e-07		GAN	ENSG00000261609	529.763	-0.183191	0.049052	-3.73463	0.000187992	0.000480154
WDSUB1	ENSG00000196151	876.331	-0.32793	0.0675393	-4.8554	1.2e-06	7.47e-06		UBR2	ENSG00000024048	3632.95	-0.178726	0.0382069	-4.67785	2.9e-06	1.02e-05		WDR60	ENSG00000126870	2235.68	-0.183923	0.0598426	-3.07344	0.00211604	0.0044118
UBA52	ENSG00000221983	22711.7	-0.32854	0.0573802	-5.72566	1.03e-08	1.03e-07		ARNT	ENSG00000143437	3660.94	-0.181335	0.0329258	-5.50737	3.64e-08	1.78e-07		ANAPC13	ENSG00000129055	2838.35	-0.185155	0.0587458	-3.15181	0.00162263	0.00346216
GRAPL	ENSG00000189152	8.74484	-0.328761	0.141572	-2.32222	0.0202211	0.0418277		IBTK	ENSG00000005700	3954.59	-0.181372	0.0467123	-3.88276	0.000103279	0.000276046		SQSTM1	ENSG00000161011	18734.7	-0.187154	0.0623986	-2.99934	0.00270565	0.0055302
CUL4B	ENSG00000158290	5520.03	-0.335973	0.0516876	-6.50008	8.03e-11	1.25e-09		NCK1	ENSG00000158092	2256.42	-0.181534	0.0484167	-3.7494	0.000177256	0.000454466		OTUB2	ENSG00000089723	121.198	-0.187276	0.0829641	-2.25731	0.0239885	0.0401295
EIF3F	ENSG00000175390	8294.11	-0.337144	0.0449015	-7.50851	5.98e-14	1.77e-12		TRIM25	ENSG00000121060	2879.58	-0.18285	0.0584758	-3.12694	0.00176635	0.00374171		CDC16	ENSG00000130177	3971.61	-0.188916	0.0342294	-5.51912	3.41e-08	1.67e-07
PACSIN3	ENSG00000165912	714.401	-0.343079	0.106552	-3.21981	0.00128273	0.00376323		LATS1	ENSG00000131023	2204.11	-0.1829	0.0474055	-3.85821	0.000114219	0.000303035		GGA2	ENSG00000103365	6342.24	-0.191173	0.051488	-3.71297	0.00020484	0.000519569
ING3	ENSG00000071243	1057.16	-0.343207	0.0594567	-5.77238	7.82e-09	8.1e-08		KLHL15	ENSG00000174010	721.168	-0.183091	0.0559814	-3.27057	0.00107329	0.00236587		PARD6B	ENSG00000124171	2187.9	-0.202177	0.0772	-2.61887	0.00882219	0.0162118
RNF145	ENSG00000145860	6759.26	-0.353573	0.0604035	-5.85351	4.81e-09	5.22e-08		WDR76	ENSG00000092470	374.506	-0.184465	0.0563376	-3.27428	0.00105933	0.00233854		TLE1	ENSG00000196781	2042.73	-0.203509	0.0673974	-3.01953	0.00253165	0.0052019
TOM1L1	ENSG00000141198	2686.5	-0.374253	0.0797879	-4.6906	2.72e-06	1.56e-05		HECTD1	ENSG00000092148	7231.6	-0.184807	0.0593066	-3.11613	0.00183242	0.00386859		SH3GL1	ENSG00000141985	5544.77	-0.203656	0.0568216	-3.58414	0.000338195	0.000822927
TRIM9	ENSG00000100505	1028.44	-0.377815	0.134946	-2.79974	0.00511439	0.0126813		SMU1	ENSG00000122692	3827.42	-0.185137	0.032992	-5.61158	2e-08	1.02e-07		TRIM11	ENSG00000154370	1017.13	-0.206112	0.043305	-4.75953	1.94e-06	7.02e-06
THOC3	ENSG00000051596	397.754	-0.379545	0.0657853	-5.76944	7.95e-09	8.22e-08		BTRC	ENSG00000166167	1387.72	-0.185284	0.0337485	-5.49014	4.02e-08	1.94e-07		TFG	ENSG00000114354	5378	-0.206439	0.0506507	-4.07573	4.59e-05	0.000130211
ZBTB42	ENSG00000179627	1009.38	-0.382833	0.095177	-4.02233	5.76e-05	0.000241458		HERC6	ENSG00000138642	1139.08	-0.185764	0.0554165	-3.35214	0.000801908	0.00181837		PPP1R13L	ENSG00000104881	3051.19	-0.206839	0.0805935	-2.56644	0.0102747	0.0186101
TRIM55	ENSG00000147573	1319.15	-0.413429	0.149934	-2.75741	0.00582609	0.0141784		ZBTB10	ENSG00000205189	2713.54	-0.191896	0.0665367	-2.88406	0.00392584	0.00775279		NPLOC4	ENSG00000182446	6501.15	-0.209166	0.0399548	-5.23506	1.65e-07	7.15e-07
NACA	ENSG00000196531	40023.3	-0.413475	0.0444963	-9.29235	1.51e-20	1.36e-18		DMXL1	ENSG00000172869	4252.86	-0.194349	0.064686	-3.0045	0.00266018	0.00544454		FBXO17	ENSG00000269190	7057.58	-0.209855	0.0767217	-2.73527	0.00623291	0.0118175
TRAF3IP2	ENSG00000056972	2595.65	-0.416706	0.0681687	-6.11286	9.79e-10	1.23e-08		MAP3K3	ENSG00000198909	2757.7	-0.19481	0.0367583	-5.29976	1.16e-07	5.18e-07		PREB	ENSG00000138073	3210.48	-0.210469	0.0475626	-4.42509	9.64e-06	3.07e-05
EIF3H	ENSG00000147677	11352.9	-0.432155	0.0457095	-9.45438	3.25e-21	3.17e-19		USP46	ENSG00000109189	875.877	-0.195074	0.0514334	-3.79276	0.000148983	0.000386875		ZBTB47	ENSG00000114853	1011.53	-0.213141	0.081857	-2.60382	0.00921914	0.0168695
TNIP1	ENSG00000145901	25243.3	-0.437867	0.0663549	-6.59886	4.14e-11	6.83e-10		CREBBP	ENSG00000005339	6119.15	-0.198522	0.0366166	-5.42164	5.91e-08	2.78e-07		UBE2T	ENSG00000077152	195.708	-0.213491	0.0884043	-2.41494	0.0157377	0.0274685
GEMIN5	ENSG00000082516	1917.98	-0.478224	0.0471246	-10.1481	3.38e-24	4.83e-22		MID1	ENSG00000101871	3007.95	-0.199135	0.0838864	-2.37386	0.017603	0.0303969		ASB6	ENSG00000148331	1436.12	-0.216117	0.0433434	-4.98615	6.16e-07	2.43e-06
NLE1	ENSG00000073536	1155.15	-0.577812	0.0541093	-10.6786	1.28e-26	2.37e-24		FBXL7	ENSG00000183580	1218.23	-0.199282	0.07958	-2.50418	0.0122736	0.0219182		LZTR1	ENSG00000099949	3431.04	-0.21953	0.046009	-4.77146	1.83e-06	6.65e-06
TRIM58	ENSG00000162722	31.5882	-0.598609	0.14628	-4.09222	4.27e-05	0.000185715		MIB1	ENSG00000101752	3031.78	-0.200257	0.061259	-3.26902	0.00107922	0.00237704		FBXL19	ENSG00000099364	997.511	-0.22235	0.0551364	-4.03272	5.51e-05	0.000154483
RPS27A	ENSG00000143947	27599.8	-0.629632	0.0538935	-11.6829	1.56e-31	4.74e-29		KCTD10	ENSG00000110906	5646.58	-0.202666	0.0363428	-5.57651	2.45e-08	1.23e-07		SART1	ENSG00000175467	3239.71	-0.227413	0.0487929	-4.66079	3.15e-06	1.1e-05
WDR54	ENSG00000005448	1856.65	-0.649634	0.0885099	-7.33968	2.14e-13	5.66e-12		RNF111	ENSG00000157450	2086.49	-0.204685	0.0413314	-4.9523	7.33e-07	2.86e-06		UBA5	ENSG00000081307	4593.31	-0.227416	0.0673298	-3.37764	0.000731106	0.00166794
RACK1	ENSG00000204628	96568.9	-0.723129	0.0597296	-12.1067	9.73e-34	3.86e-31		MAP3K1	ENSG00000095015	2786.19	-0.205677	0.0581525	-3.53686	0.000404921	0.000970233		WDR77	ENSG00000116455	1057.06	-0.23188	0.0412271	-5.62445	1.86e-08	9.53e-08
									UBE4A	ENSG00000110344	2764.14	-0.206885	0.0485377	-4.26237	2.02e-05	6.08e-05		FBXW7	ENSG00000109670	1203.48	-0.232171	0.0441718	-5.25608	1.47e-07	6.43e-07
									UBE4B	ENSG00000130939	2891.22	-0.210239	0.0437207	-4.80869	1.52e-06	5.6e-06		TDRD3	ENSG00000083544	1818.35	-0.233999	0.0545094	-4.29283	1.76e-05	5.36e-05
									BRCA1	ENSG00000012048	428.974	-0.213158	0.0663209	-3.21404	0.00130883	0.00284265		EED	ENSG00000074266	819.034	-0.234117	0.0362799	-6.45307	1.1e-10	8.21e-10
									TAB2	ENSG00000055208	4338.01	-0.213418	0.049974	-4.27058	1.95e-05	5.87e-05		URM1	ENSG00000167118	3286.97	-0.234696	0.048244	-4.86477	1.15e-06	4.31e-06
									WDR7	ENSG00000091157	1547.52	-0.21569	0.0451161	-4.78077	1.75e-06	6.38e-06		NCF1	ENSG00000158517	249.077	-0.236212	0.1027	-2.30001	0.0214477	0.0362439
									CUL3	ENSG00000036257	3431.98	-0.220696	0.0426669	-5.17255	2.31e-07	9.77e-07		SYVN1	ENSG00000162298	4379.05	-0.236803	0.0441633	-5.36199	8.23e-08	3.78e-07
									SH3PXD2A	ENSG00000107957	4171.02	-0.2235	0.0695391	-3.21402	0.00130889	0.00284265		WDR74	ENSG00000133316	1322.35	-0.238524	0.043585	-5.47262	4.43e-08	2.13e-07
									TRIM22	ENSG00000132274	6018.26	-0.22768	0.0694459	-3.27852	0.00104352	0.00230757		ZC3HC1	ENSG00000091732	1987.98	-0.243474	0.047025	-5.17754	2.25e-07	9.53e-07
									FCHSD2	ENSG00000137478	2782.76	-0.227859	0.0379252	-6.00813	1.88e-09	1.15e-08		SEC13	ENSG00000157020	3541.24	-0.244779	0.0542019	-4.51606	6.3e-06	2.08e-05
									LYN	ENSG00000254087	2841.73	-0.228347	0.0627668	-3.63803	0.000274733	0.000680774		TBC1D31	ENSG00000156787	325.593	-0.244811	0.0558773	-4.38122	1.18e-05	3.7e-05
									ZFP91	ENSG00000186660	4419.45	-0.228608	0.0423442	-5.39881	6.71e-08	3.13e-07		RNF10	ENSG00000022840	9030.58	-0.245308	0.0327956	-7.47988	7.44e-14	9.53e-13
									DCAF12	ENSG00000198876	2685.64	-0.230494	0.0342434	-6.73105	1.68e-11	1.44e-10		TRAF2	ENSG00000127191	1259.63	-0.24543	0.0590936	-4.15325	3.28e-05	9.54e-05
									TP53BP2	ENSG00000143514	2157.8	-0.23175	0.042063	-5.50959	3.6e-08	1.76e-07		BAG1	ENSG00000107262	3384.49	-0.245975	0.0721452	-3.40945	0.000650942	0.00149895
									ABI2	ENSG00000138443	3793.74	-0.232354	0.0426115	-5.45285	4.96e-08	2.36e-07		CTTN	ENSG00000085733	11165.2	-0.247263	0.0383455	-6.4483	1.13e-10	8.42e-10
									USP32	ENSG00000170832	2037.15	-0.234623	0.0490539	-4.78297	1.73e-06	6.31e-06		RNF122	ENSG00000133874	769.421	-0.247989	0.0666253	-3.72214	0.000197538	0.000502227
									FBXL4	ENSG00000112234	1923.4	-0.235312	0.0513304	-4.58427	4.56e-06	1.54e-05		WDR62	ENSG00000075702	176.614	-0.250529	0.100336	-2.49691	0.0125282	0.0223442
									PRKAA2	ENSG00000162409	3713.45	-0.239254	0.0803973	-2.9759	0.0029213	0.00592983		RNF25	ENSG00000163481	1099.91	-0.251045	0.0496395	-5.05737	4.25e-07	1.72e-06
									SPTAN1	ENSG00000197694	17474.8	-0.24158	0.046884	-5.15271	2.57e-07	1.08e-06		AMFR	ENSG00000159461	7644.53	-0.253351	0.0664356	-3.81348	0.000137024	0.000357588
									JOSD1	ENSG00000100221	4008.07	-0.242148	0.037965	-6.3782	1.79e-10	1.29e-09		RNF135	ENSG00000181481	2379.29	-0.255902	0.0405729	-6.30721	2.84e-10	1.98e-09
									CADPS2	ENSG00000081803	2128.8	-0.243303	0.0611134	-3.98116	6.86e-05	0.000188854		MARK1	ENSG00000116141	303.668	-0.256052	0.0879893	-2.91003	0.00361392	0.00719527
									UBR5	ENSG00000104517	4579.02	-0.244418	0.0442584	-5.52253	3.34e-08	1.64e-07		FXN	ENSG00000165060	375.826	-0.256316	0.0530427	-4.83226	1.35e-06	5.02e-06
									DTL	ENSG00000143476	381.221	-0.245168	0.0908502	-2.6986	0.00696319	0.013075		ZBTB3	ENSG00000185670	250.417	-0.256789	0.0544707	-4.71426	2.43e-06	8.63e-06
									APAF1	ENSG00000120868	1233.23	-0.25029	0.0527864	-4.74157	2.12e-06	7.63e-06		RWDD3	ENSG00000122481	266.191	-0.25765	0.0441569	-5.83487	5.38e-09	3.04e-08
									KAT6A	ENSG00000083168	3665.13	-0.254771	0.047431	-5.37139	7.81e-08	3.61e-07		MARCHF9	ENSG00000139266	1488.56	-0.260946	0.0594219	-4.39142	1.13e-05	3.54e-05
									RNF125	ENSG00000101695	648.7	-0.256606	0.0728478	-3.52249	0.000427515	0.00101972		MYO1F	ENSG00000142347	2283.27	-0.265825	0.0844641	-3.1472	0.00164844	0.00351184
									SH3D19	ENSG00000109686	3286.64	-0.259444	0.0542116	-4.78577	1.7e-06	6.23e-06		JADE1	ENSG00000077684	4749.01	-0.266317	0.061732	-4.31408	1.6e-05	4.91e-05
									FBXW11	ENSG00000072803	3855.97	-0.260823	0.0479197	-5.44291	5.24e-08	2.49e-07		UBE2E2	ENSG00000182247	1257.02	-0.267648	0.0533484	-5.01699	5.25e-07	2.09e-06
									KBTBD7	ENSG00000120696	770.29	-0.263512	0.0587767	-4.48326	7.35e-06	2.39e-05		WDR24	ENSG00000127580	755.315	-0.268452	0.0526798	-5.09592	3.47e-07	1.42e-06
									AHR	ENSG00000106546	6089.54	-0.277108	0.0683645	-4.0534	5.05e-05	0.000142502		CFAP57	ENSG00000243710	101.802	-0.268726	0.103362	-2.59985	0.00932648	0.0170419
									YES1	ENSG00000176105	3985.28	-0.279158	0.0537392	-5.19467	2.05e-07	8.74e-07		TBL3	ENSG00000183751	2398.43	-0.270684	0.0501933	-5.39283	6.94e-08	3.23e-07
									NSD1	ENSG00000165671	4838.08	-0.280189	0.0426036	-6.57665	4.81e-11	3.82e-10		CPNE1	ENSG00000214078	5169.01	-0.271814	0.0531893	-5.11031	3.22e-07	1.33e-06
									RNF43	ENSG00000108375	267.922	-0.2852	0.125646	-2.26988	0.0232149	0.0389492		YAF2	ENSG00000015153	1204.87	-0.274221	0.0598469	-4.58204	4.6e-06	1.56e-05
									ZNF106	ENSG00000103994	4825.21	-0.287771	0.0660667	-4.35576	1.33e-05	4.12e-05		CCNF	ENSG00000162063	317.208	-0.281268	0.0778049	-3.61504	0.000300303	0.000738395
									OTUD7A	ENSG00000169918	365.034	-0.287947	0.0975808	-2.95086	0.00316894	0.00638451		UBL3	ENSG00000122042	4430.59	-0.281373	0.0864552	-3.25455	0.00113571	0.00249075
									CBL	ENSG00000110395	2895.79	-0.290107	0.0488128	-5.94327	2.79e-09	1.66e-08		ARPC1B	ENSG00000130429	7931.13	-0.281425	0.0738862	-3.8089	0.000139588	0.000363838
									TNFAIP3	ENSG00000118503	4359.79	-0.293143	0.070009	-4.18721	2.82e-05	8.3e-05		UBA6	ENSG00000033178	2646.5	-0.283181	0.0530205	-5.34096	9.25e-08	4.2e-07
									RNF144B	ENSG00000137393	3402.02	-0.295336	0.0683071	-4.32365	1.53e-05	4.72e-05		TNIP2	ENSG00000168884	1883.86	-0.284178	0.0524524	-5.41783	6.03e-08	2.83e-07
									TRIP12	ENSG00000153827	10428.6	-0.29645	0.0452447	-6.55216	5.67e-11	4.45e-10		ABTB1	ENSG00000114626	2006.44	-0.285368	0.0589223	-4.84312	1.28e-06	4.78e-06
									MARCHF8	ENSG00000165406	3174.92	-0.299936	0.0435607	-6.88547	5.76e-12	5.29e-11		SLX4	ENSG00000188827	533.211	-0.28537	0.046741	-6.10534	1.03e-09	6.53e-09
									ARHGAP26	ENSG00000145819	3406.54	-0.304989	0.0666344	-4.57705	4.72e-06	1.59e-05		FANCL	ENSG00000115392	782.043	-0.287282	0.0424571	-6.76642	1.32e-11	1.15e-10
									USP9X	ENSG00000124486	9795.75	-0.309205	0.0546777	-5.65506	1.56e-08	8.1e-08		ZBTB25	ENSG00000089775	1113	-0.28913	0.0540448	-5.34981	8.8e-08	4.02e-07
									KLHL20	ENSG00000076321	1293.19	-0.312501	0.0433168	-7.21431	5.42e-13	5.93e-12		TRIM2	ENSG00000109654	3703.62	-0.28922	0.110141	-2.6259	0.0086421	0.015911
									WDFY3	ENSG00000163625	6453.95	-0.324371	0.0564843	-5.74268	9.32e-09	5.03e-08		RNF165	ENSG00000141622	430.561	-0.292069	0.124577	-2.34449	0.019053	0.0326483
									POLH	ENSG00000170734	1257.37	-0.325158	0.0546432	-5.95058	2.67e-09	1.59e-08		ZBTB17	ENSG00000116809	1269.93	-0.292446	0.0521198	-5.61103	2.01e-08	1.02e-07
									ASAP1	ENSG00000153317	4053.26	-0.326276	0.0571208	-5.71203	1.12e-08	5.94e-08		FGR	ENSG00000000938	1145.37	-0.293843	0.0807597	-3.63848	0.000274247	0.000679871
									RCBTB2	ENSG00000136161	3389.04	-0.329952	0.0568405	-5.80487	6.44e-09	3.59e-08		RABGEF1	ENSG00000154710	301.372	-0.29583	0.0553155	-5.34805	8.89e-08	4.06e-07
									RNF38	ENSG00000137075	3226.78	-0.332958	0.0497324	-6.69499	2.16e-11	1.81e-10		UFD1	ENSG00000070010	2783.49	-0.299505	0.0420471	-7.12309	1.06e-12	1.1e-11
									UBR1	ENSG00000159459	2137.91	-0.333079	0.0490427	-6.79161	1.11e-11	9.79e-11		PCGF1	ENSG00000115289	906.241	-0.300308	0.0468706	-6.40717	1.48e-10	1.08e-09
									DCAF7	ENSG00000136485	7023.01	-0.333157	0.0396827	-8.39551	4.64e-17	1e-15		TRAIP	ENSG00000183763	109.029	-0.300913	0.0745792	-4.03481	5.46e-05	0.000153213
									ARHGEF37	ENSG00000183111	2659.33	-0.336805	0.0939843	-3.58362	0.000338859	0.00082413		WRAP73	ENSG00000116213	840.341	-0.303224	0.0448858	-6.75545	1.42e-11	1.24e-10
									RMND5A	ENSG00000153561	3929.98	-0.337458	0.0467557	-7.21748	5.3e-13	5.81e-12		ANAPC4	ENSG00000053900	1394.49	-0.307151	0.0411972	-7.45562	8.94e-14	1.13e-12
									NBR1	ENSG00000188554	11617.4	-0.339825	0.0417775	-8.13416	4.15e-16	7.73e-15		TRAF4	ENSG00000076604	2105.66	-0.307319	0.063827	-4.81488	1.47e-06	5.44e-06
									RC3H2	ENSG00000056586	3240.56	-0.347558	0.0536373	-6.47978	9.19e-11	6.96e-10		KLHL21	ENSG00000162413	2851.43	-0.309357	0.0694582	-4.45385	8.43e-06	2.71e-05
									BTBD3	ENSG00000132640	3505.31	-0.350247	0.0632762	-5.5352	3.11e-08	1.54e-07		KLHL29	ENSG00000119771	663.559	-0.310786	0.0759406	-4.09249	4.27e-05	0.000121769
									FBXO11	ENSG00000138081	1549.49	-0.350634	0.0524198	-6.68896	2.25e-11	1.88e-10		ABTB2	ENSG00000166016	866.015	-0.312068	0.120629	-2.58701	0.00968121	0.0176254
									PRPF8	ENSG00000174231	17324.2	-0.351953	0.0392312	-8.97125	2.93e-19	9.79e-18		LLGL2	ENSG00000073350	2602.96	-0.313138	0.0792563	-3.95095	7.78e-05	0.000212406
									NBEAL1	ENSG00000144426	1092.05	-0.354352	0.0874425	-4.0524	5.07e-05	0.000143027		MAP3K10	ENSG00000130758	703.09	-0.314748	0.0608766	-5.17025	2.34e-07	9.88e-07
									EML5	ENSG00000165521	37.7383	-0.358975	0.147864	-2.42775	0.015193	0.0266217		PAN2	ENSG00000135473	2904.54	-0.314819	0.0705457	-4.46262	8.1e-06	2.61e-05
									VEZF1	ENSG00000136451	4004.49	-0.362361	0.0431561	-8.39653	4.6e-17	9.98e-16		DCAF15	ENSG00000132017	1224.12	-0.317354	0.0496893	-6.38678	1.69e-10	1.23e-09
									WDR47	ENSG00000085433	1150.92	-0.370828	0.0411693	-9.0074	2.11e-19	7.12e-18		USP43	ENSG00000154914	304.013	-0.320292	0.0715357	-4.47737	7.56e-06	2.45e-05
									SHPRH	ENSG00000146414	720.509	-0.371248	0.080561	-4.60828	4.06e-06	1.39e-05		SIAH1	ENSG00000196470	884.398	-0.323527	0.040965	-7.89765	2.84e-15	4.58e-14
									USP13	ENSG00000058056	1001.23	-0.372245	0.063349	-5.8761	4.2e-09	2.41e-08		PCGF3	ENSG00000185619	3043.6	-0.325873	0.0516174	-6.31323	2.73e-10	1.91e-09
									KBTBD4	ENSG00000123444	553.842	-0.37268	0.0510828	-7.2956	2.97e-13	3.42e-12		WDR18	ENSG00000065268	1764.96	-0.326395	0.0599119	-5.44792	5.1e-08	2.42e-07
									DDX58	ENSG00000107201	2401.83	-0.376227	0.0615365	-6.11389	9.72e-10	6.23e-09		DNAJC2	ENSG00000105821	1362.63	-0.33131	0.0473679	-6.9944	2.66e-12	2.61e-11
									IFIH1	ENSG00000115267	2120.76	-0.377995	0.057032	-6.62777	3.41e-11	2.77e-10		UBTD1	ENSG00000165886	771.166	-0.333328	0.0730087	-4.56559	4.98e-06	1.68e-05
									NEBL	ENSG00000078114	3651.02	-0.379525	0.110183	-3.44451	0.000572102	0.00133127		TRIM52	ENSG00000183718	1221.05	-0.336488	0.0734062	-4.58392	4.56e-06	1.54e-05
									GRAP	ENSG00000154016	186.048	-0.380004	0.0836528	-4.54263	5.56e-06	1.85e-05		PCGF2	ENSG00000277258	2404.14	-0.336836	0.0660979	-5.09602	3.47e-07	1.42e-06
									RNF20	ENSG00000155827	3094.5	-0.380585	0.0446708	-8.51977	1.6e-17	3.78e-16		RNF7	ENSG00000114125	3663.43	-0.337455	0.0463003	-7.2884	3.14e-13	3.59e-12
									SF3A1	ENSG00000099995	7262.28	-0.380929	0.0374045	-10.184	2.34e-24	1.71e-22		EML2	ENSG00000125746	1639.64	-0.339748	0.0560035	-6.06656	1.31e-09	8.15e-09
									MYCBP2	ENSG00000005810	3822.1	-0.382242	0.062708	-6.09559	1.09e-09	6.9e-09		KLHL25	ENSG00000183655	338.371	-0.34017	0.0707722	-4.80655	1.54e-06	5.66e-06
									WDR31	ENSG00000148225	420.298	-0.420359	0.0759985	-5.53115	3.18e-08	1.57e-07		UBE2J2	ENSG00000160087	2186.75	-0.340462	0.0493041	-6.90536	5.01e-12	4.64e-11
									NEDD4	ENSG00000069869	2145.67	-0.424569	0.0697921	-6.08334	1.18e-09	7.4e-09		GGA1	ENSG00000100083	2919.75	-0.340893	0.046549	-7.32332	2.42e-13	2.83e-12
									RNF182	ENSG00000180537	126.433	-0.442381	0.168874	-2.61959	0.00880349	0.016182		GNB1L	ENSG00000185838	216.104	-0.344335	0.065316	-5.27183	1.35e-07	5.95e-07
									LDB2	ENSG00000169744	4802.91	-0.460764	0.0914148	-5.04036	4.65e-07	1.87e-06		TRAF5	ENSG00000082512	1190.13	-0.346654	0.0762134	-4.54846	5.4e-06	1.81e-05
									MID2	ENSG00000080561	520.071	-0.463089	0.0599388	-7.72602	1.11e-14	1.62e-13		RNF148	ENSG00000235631	7.56679	-0.352147	0.112368	-3.13387	0.00172515	0.00366001
									PDZRN3	ENSG00000121440	602.156	-0.472946	0.126886	-3.72735	0.000193507	0.000493141		KCTD6	ENSG00000168301	421.303	-0.354603	0.0639292	-5.5468	2.91e-08	1.44e-07
									EML1	ENSG00000066629	2049.81	-0.505335	0.0568832	-8.88372	6.47e-19	2.02e-17		CHFR	ENSG00000072609	1408.36	-0.361137	0.0511265	-7.0636	1.62e-12	1.64e-11
									ZNRF3	ENSG00000183579	20.524	-0.558685	0.114662	-4.87245	1.1e-06	4.16e-06		UBE2M	ENSG00000130725	3319.59	-0.361226	0.0497765	-7.25695	3.96e-13	4.46e-12
									KLHL11	ENSG00000178502	134.891	-0.567654	0.0941432	-6.02968	1.64e-09	1.01e-08		ZNRF1	ENSG00000186187	803.781	-0.366094	0.0524695	-6.97726	3.01e-12	2.93e-11
									BCL6B	ENSG00000161940	2995.18	-0.596115	0.0961214	-6.20169	5.59e-10	3.72e-09		COPS6	ENSG00000168090	5698.14	-0.366615	0.0450514	-8.1377	4.03e-16	7.56e-15
									KLHL14	ENSG00000197705	100.343	-0.648095	0.143262	-4.52385	6.07e-06	2.01e-05		FBXO10	ENSG00000147912	274.133	-0.367251	0.0604979	-6.07048	1.28e-09	7.96e-09
									ASAP2	ENSG00000151693	1617.22	-0.650939	0.0810434	-8.03197	9.59e-16	1.69e-14		ZBTB48	ENSG00000204859	1155.02	-0.374004	0.0586286	-6.37921	1.78e-10	1.28e-09
									EML6	ENSG00000214595	290.495	-0.65612	0.184719	-3.55199	0.000382333	0.000920649		RNF166	ENSG00000158717	1272.52	-0.384571	0.0592169	-6.49428	8.34e-11	6.36e-10
									HECW2	ENSG00000138411	2770.4	-0.764874	0.101949	-7.50252	6.26e-14	8.14e-13		BTBD19	ENSG00000222009	745.828	-0.385792	0.0979592	-3.93829	8.21e-05	0.00022302
																		RNF126	ENSG00000070423	1580.89	-0.393106	0.0564003	-6.96993	3.17e-12	3.06e-11
																		ADRM1	ENSG00000130706	4035.73	-0.394897	0.0563525	-7.00763	2.42e-12	2.39e-11
																		FBXO6	ENSG00000116663	892.067	-0.395589	0.077283	-5.1187	3.08e-07	1.27e-06
																		UBE2S	ENSG00000108106	428.656	-0.397928	0.0939244	-4.23668	2.27e-05	6.77e-05
																		NCF4	ENSG00000100365	718.696	-0.398418	0.0897945	-4.437	9.12e-06	2.92e-05
																		TBCB	ENSG00000105254	3013.13	-0.400284	0.053432	-7.49147	6.81e-14	8.79e-13
																		CDCA3	ENSG00000111665	244.129	-0.404905	0.112803	-3.58948	0.000331338	0.000808163
																		WDR45	ENSG00000196998	2752.13	-0.405564	0.0509568	-7.95898	1.73e-15	2.89e-14
																		DPF3	ENSG00000205683	465.346	-0.415114	0.137804	-3.01234	0.00259241	0.0053155
																		ASB2	ENSG00000100628	242.632	-0.417584	0.12411	-3.36463	0.000766473	0.00174392
																		RAB40C	ENSG00000197562	2306.7	-0.418427	0.0686186	-6.09786	1.07e-09	6.82e-09
																		WDR90	ENSG00000161996	1758.2	-0.421583	0.0810778	-5.19973	2e-07	8.53e-07
																		CCRL2	ENSG00000121797	406.823	-0.425414	0.0918466	-4.63179	3.63e-06	1.25e-05
																		CAPN15	ENSG00000103326	3138.4	-0.430816	0.0643038	-6.69969	2.09e-11	1.75e-10
																		MARCHF2	ENSG00000099785	2126.45	-0.433761	0.0506928	-8.55665	1.16e-17	2.82e-16
																		JOSD2	ENSG00000161677	996.392	-0.441534	0.0748827	-5.89634	3.72e-09	2.16e-08
																		BOP1	ENSG00000261236	1837.96	-0.444867	0.071487	-6.22304	4.88e-10	3.28e-09
																		TMEM129	ENSG00000168936	3571.09	-0.445054	0.064755	-6.87288	6.29e-12	5.75e-11
																		SH3D21	ENSG00000214193	956.208	-0.445715	0.0970411	-4.59305	4.37e-06	1.49e-05
																		UBE2D4	ENSG00000078967	1389.56	-0.450228	0.0475031	-9.47788	2.6e-21	1.18e-19
																		LONRF2	ENSG00000170500	300.347	-0.455423	0.180809	-2.5188	0.0117756	0.0210909
																		CDC34	ENSG00000099804	2163.98	-0.457001	0.0561095	-8.14481	3.8e-16	7.16e-15
																		RNF215	ENSG00000099999	1285.04	-0.461079	0.0589186	-7.8257	5.05e-15	7.83e-14
																		AUP1	ENSG00000115307	6165.69	-0.462172	0.0516309	-8.95147	3.51e-19	1.16e-17
																		STAC3	ENSG00000185482	262.692	-0.473715	0.0793441	-5.97039	2.37e-09	1.42e-08
																		FAAP20	ENSG00000162585	2023.36	-0.475048	0.0663468	-7.16006	8.06e-13	8.55e-12
																		FCHSD1	ENSG00000197948	1006.87	-0.48492	0.0826696	-5.86576	4.47e-09	2.56e-08
																		KCTD13	ENSG00000174943	842.81	-0.485432	0.058496	-8.29856	1.05e-16	2.15e-15
																		FBXO32	ENSG00000156804	1733.8	-0.492378	0.0929357	-5.29805	1.17e-07	5.23e-07
																		PSTPIP1	ENSG00000140368	479.334	-0.492775	0.116988	-4.21218	2.53e-05	7.5e-05
																		NEB	ENSG00000183091	1152.53	-0.497163	0.215215	-2.31008	0.0208839	0.0353866
																		TRIM17	ENSG00000162931	57.459	-0.49777	0.148337	-3.35567	0.000791733	0.00179739
																		WDR13	ENSG00000101940	8584.1	-0.502711	0.0651153	-7.72032	1.16e-14	1.69e-13
																		RHBDD3	ENSG00000100263	774.546	-0.506604	0.0669357	-7.56852	3.78e-14	5.09e-13
																		DPF1	ENSG00000011332	16.4333	-0.507737	0.127294	-3.9887	6.64e-05	0.000183451
																		ISG15	ENSG00000187608	2184.29	-0.509141	0.104391	-4.87726	1.08e-06	4.07e-06
																		FBXL8	ENSG00000135722	490.023	-0.51022	0.0808508	-6.31064	2.78e-10	1.94e-09
																		SKAP1	ENSG00000141293	958.718	-0.511894	0.107541	-4.75999	1.94e-06	7e-06
																		NTNG2	ENSG00000196358	198.013	-0.512491	0.140875	-3.63792	0.000274853	0.000680984
																		E4F1	ENSG00000167967	1266.22	-0.522379	0.0595005	-8.77941	1.64e-18	4.65e-17
																		DTX1	ENSG00000135144	269.853	-0.525446	0.112486	-4.67121	2.99e-06	1.05e-05
																		PDZRN4	ENSG00000165966	38.375	-0.534817	0.184371	-2.90076	0.00372254	0.00739185
																		WSB1	ENSG00000109046	8244.51	-0.538506	0.0909491	-5.92096	3.2e-09	1.88e-08
																		ARHGAP4	ENSG00000089820	2523.54	-0.539196	0.0825913	-6.52848	6.64e-11	5.16e-10
																		RBX1	ENSG00000100387	2992.22	-0.541528	0.0612286	-8.84436	9.21e-19	2.8e-17
																		DTX2	ENSG00000091073	842.364	-0.550647	0.0581465	-9.47	2.8e-21	1.27e-19
																		THOC6	ENSG00000131652	1581.26	-0.551781	0.0625306	-8.82417	1.1e-18	3.29e-17
																		CORO7-PAM16	ENSG00000103426	2.99087	-0.560559	0.120379	-4.65664	3.21e-06	1.12e-05
																		LRRC41	ENSG00000132128	10217.2	-0.562141	0.0916567	-6.13311	8.62e-10	5.57e-09
																		SRM	ENSG00000116649	2446.05	-0.574866	0.0751105	-7.6536	1.95e-14	2.75e-13
																		NEDD4L	ENSG00000049759	5848.48	-0.576069	0.102134	-5.64035	1.7e-08	8.74e-08
																		ATG16L2	ENSG00000168010	1685.77	-0.577406	0.107194	-5.38653	7.18e-08	3.33e-07
																		SHARPIN	ENSG00000179526	3277.86	-0.577682	0.061716	-9.36033	7.95e-21	3.37e-19
																		UCHL3	ENSG00000118939	309.676	-0.586102	0.0579099	-10.1209	4.46e-24	3.04e-22
																		FBXO44	ENSG00000132879	1689.17	-0.588182	0.0691838	-8.50174	1.87e-17	4.35e-16
																		ZMIZ2	ENSG00000122515	6908.54	-0.588607	0.0597981	-9.84325	7.33e-23	4.28e-21
																		SPSB1	ENSG00000171621	2892.91	-0.615937	0.10764	-5.72219	1.05e-08	5.63e-08
																		CFAP44	ENSG00000206530	446.688	-0.620186	0.10126	-6.12468	9.09e-10	5.85e-09
																		RBCK1	ENSG00000125826	7722.68	-0.626206	0.0758572	-8.25507	1.52e-16	3.02e-15
																		PARD6A	ENSG00000102981	240.259	-0.638691	0.0948222	-6.73566	1.63e-11	1.4e-10
																		TRIM46	ENSG00000163462	133.875	-0.658464	0.141808	-4.64334	3.43e-06	1.19e-05
																		ASB15	ENSG00000146809	8.19502	-0.662993	0.247487	-2.6789	0.00738636	0.0137963
																		RAB40B	ENSG00000141542	1412.04	-0.666619	0.0953018	-6.99482	2.66e-12	2.61e-11
																		WDR63	ENSG00000162643	37.992	-0.710464	0.121387	-5.85289	4.83e-09	2.75e-08
																		TNIP3	ENSG00000050730	95.3306	-0.716397	0.173248	-4.13509	3.55e-05	0.00010267
																		UBXN11	ENSG00000158062	1975.61	-0.724114	0.088477	-8.18422	2.74e-16	5.28e-15
																		FBXL6	ENSG00000182325	713.452	-0.732667	0.0775513	-9.44751	3.47e-21	1.54e-19
																		TLE6	ENSG00000104953	87.3901	-0.734387	0.121285	-6.05503	1.4e-09	8.72e-09
																		CDRT1	ENSG00000241322	6.66287	-0.740884	0.147433	-5.02524	5.03e-07	2.01e-06
																		KLHL31	ENSG00000124743	106.753	-0.768908	0.105371	-7.29712	2.94e-13	3.39e-12
																		SH3GL2	ENSG00000107295	117.041	-0.778676	0.26609	-2.92636	0.00342952	0.00686187
																		UCHL1	ENSG00000154277	1221.19	-0.792567	0.206651	-3.83528	0.000125419	0.000330093
																		CORO7	ENSG00000262246	854.099	-0.792954	0.0683832	-11.5957	4.33e-31	8.02e-29
																		GNB3	ENSG00000111664	47.5343	-0.815375	0.174795	-4.66475	3.09e-06	1.08e-05
																		SEC31B	ENSG00000075826	481.878	-0.833456	0.128857	-6.46805	9.93e-11	7.49e-10
																		RNF175	ENSG00000145428	112.269	-0.839232	0.114869	-7.30598	2.75e-13	3.19e-12
																		SETMAR	ENSG00000170364	545.218	-0.844205	0.0970466	-8.69897	3.35e-18	8.94e-17
																		BTBD11	ENSG00000151136	378.183	-0.859458	0.181394	-4.73806	2.16e-06	7.74e-06
																		PLCG2	ENSG00000197943	2868.39	-0.866897	0.106744	-8.12131	4.61e-16	8.53e-15
																		RNF151	ENSG00000179580	1.24621	-0.913496	0.194193	-4.70407	2.55e-06	9.03e-06
																		CHD5	ENSG00000116254	24.7076	-0.951268	0.20134	-4.72469	2.3e-06	8.23e-06
																		UBE2U	ENSG00000177414	3.06536	-0.98936	0.262976	-3.76217	0.000168442	0.000433756
																		BRSK2	ENSG00000174672	60.9945	-0.994718	0.151752	-6.5549	5.57e-11	4.38e-10
																		TRIM73	ENSG00000178809	15.887	-1.01319	0.13557	-7.47353	7.81e-14	9.96e-13
																		PPP2R2C	ENSG00000074211	198.175	-1.03291	0.238801	-4.32542	1.52e-05	4.68e-05
																		SPSB4	ENSG00000175093	24.9871	-1.03899	0.191319	-5.43067	5.61e-08	2.65e-07
																		TINCR	ENSG00000223573	25.9178	-1.05936	0.13852	-7.64773	2.05e-14	2.87e-13
																		KLHL3	ENSG00000146021	561.35	-1.07685	0.139375	-7.72632	1.11e-14	1.62e-13
																		TRIM74	ENSG00000155428	8.33313	-1.12645	0.15225	-7.39865	1.38e-13	1.67e-12
																		RNF212B	ENSG00000215277	16.8057	-1.14649	0.151844	-7.55048	4.34e-14	5.76e-13
																		BIRC7	ENSG00000101197	855.489	-1.22636	0.242355	-5.06016	4.19e-07	1.7e-06
																		FBXO2	ENSG00000116661	302.419	-1.29298	0.16672	-7.7554	8.81e-15	1.31e-13
																		CBLC	ENSG00000142273	98.2548	-1.37383	0.180594	-7.60728	2.8e-14	3.84e-13
																		USP29	ENSG00000131864	0.972802	-1.41948	0.29798	-4.76367	1.9e-06	6.89e-06
																		CORO6	ENSG00000167549	104.984	-1.458	0.165247	-8.82311	1.11e-18	3.31e-17
																		C17orf78	ENSG00000278505	7.70296	-1.55065	0.166828	-9.29489	1.47e-20	5.99e-19
																		STXBP5L	ENSG00000145087	8.72419	-2.10347	0.2592	-8.11526	4.85e-16	8.91e-15
																		MARCHF10	ENSG00000173838	28.5924	-2.18815	0.220795	-9.91031	3.75e-23	2.27e-21

## Sheet: Table S5
Table S5: Ubiquitin system subsets of the Hub regulators for distinct Ubiquitin Patterns
Pattern A	E1	UBA2
	E2	UBE2D2、UBE2B、UBE2Q1、UBE2Z
	E3	CIAO1、WDR33、MARCHF6、WDR61、CSTF1、RNF8、PATZ1、NOSIP、NSMCE2、PAK1IP1、DPF2、TBL2、KEAP1、KCMF1、IRF2BP1、TRIM21、RNF187、PEX2、PAAF1、PELI3、WRAP53、RNF130、TMEM183A、KBTBD6、WDR70、RNF113A、EIF3I、GNB2、FBXO4、ARPC1A、SSR3、NEURL1B、ELP2、RNF181、SKP1、PWP1、WDR25、BFAR、KCTD11、WDSUB1、CUL4B、ING3、RNF145、TRIM9、THOC3、ZBTB42、TRIM55、TRAF3IP2、GEMIN5、NLE1、TRIM58、WDR54、RACK1
	DUB	SENP8、SAE1、TAF1D、USP51、EIF3F、EIF3H
	UBD	RAD23A、NCK2、NSFL1C、UBXN1、FAF2、SH3YL1、UFC1、GRAPL、PACSIN3、TOM1L1、NACA、TNIP1
	ULD	UBL4A、UBC、UBB、FAU、UBA52、RPS27A
Pattern B	E1	-
	E2	UBE2J1、UBE2G1
	E3	TRIM26、PLAA、TRIM5、FBXO3、DDB1、PLRG1、SEC31A、FBXO9、FBH1、SH3RF1、UBE3C、DCAF1、BTBD9、FBXO45、NFX1、RLIM、KDM5C、CHD4、KBTBD2、IRF2BPL、WDHD1、RCBTB1、WWP1、HACE1、TMF1、ZBTB14、RFWD3、PELI1、ITCH、CDC27、BAZ1B、WDR43、CHD3、WDFY1、DTX3L、TAF5L、UBR2、ARNT、IBTK、TRIM25、KLHL15、WDR76、HECTD1、SMU1、BTRC、HERC6、ZBTB10、DMXL1、CREBBP、MID1、FBXL7、MIB1、KCTD10、RNF111、MAP3K1、UBE4A、UBE4B、BRCA1、WDR7、CUL3、TRIM22、ZFP91、DCAF12、FBXL4、CADPS2、UBR5、DTL…
	DUB	SENP1、USP46、USP32、JOSD1、OTUD7A、USP9X、USP13
	UBD	IKBKG、OPTN、UBQLN4、UBQLN1、RYBP、TOM1L2、SNX9、UBQLN2、UBAP1、MYO1E、CD2AP、CRKL、STAM2、LASP1、ARHGEF6、PRKAA1、SIK3、PPP1R13B、ABL2、FNBP1L、NCK1、LATS1、TAB2、SH3PXD2A、FCHSD2、LYN、TP53BP2、ABI2、PRKAA2、SPTAN1、SH3D19、YES1、ARHGAP26、POLH、ASAP1、ARHGEF37、NBR1、PRPF8、VEZF1、DDX58、IFIH1、NEBL、GRAP、ASAP2
	ULD	MAP3K3、SF3A1
Pattern C	E1	UBA5、UBA6
	E2	UBE2I、UBE2T、UBE2E2、UBE2J2、UBE2M、UBE2D4、UBE2S、CDC34、UBE2U
	E3	KDM2B、PHF21A、FUS、KCTD2、ERCC8、TRPC4AP、FBXO31、DCAF4、RNF34、HIRA、KLHL26、EML3、AREL1、PPWD1、ARIH2、WDR55、RNF149、WDR75、KMT2B、MTF2、DCUN1D5、FBXO33、PHF14、SMURF1、TRIM8、MGRN1、SCAP、DCUN1D3、FZR1、WDR91、MDM2、SHKBP1、PEX、7RNF44、OSTM1、ZNRF2、FBXL2、FBXL12、RNF217、CBX4、GAN、WDR60、ANAPC13、CDC16、TLE1、TRIM11、FBXO17、PREB、ZBTB47、ASB6、LZTR1、FBXL19、SART1、WDR77、FBXW7、EED、SYVN1、WDR74、ZC3HC1、SEC13、TBC1D31、RNF10、TRAF2、RNF122、WDR62、R…
	DUB	PSMD7、USP20、ATXN3、NAE1、BAP1、UBA7、OTUB2、UFD1、PAN2、COPS6、USP43、JOSD2、UCHL3、USP29、UCHL1
	UBD	GGA3、OSTF1、TNIP2、MARK4、TNIP2、TSG101、EPS15L1、MYO1F、DNAJC2、UBAC2、PACSIN2、YAF2、HGS、TAX1BP1、SQSTM1、NCF1、GGA2、PARD6B、CTTN、SH3GL1、MARK1、FXN、PPP1R13L、NPLOC4、TDRD3、PLCG2、BRSK2、AUP1、STAC3、FAAP20、FCHSD1、GGA1、SH3GL2、PSTPIP1、NEB、ARHGAP4、SHARPIN、RHBDD3、FGR、ADRM1、TNIP3、NCF4、CAPN15、SKAP1、MAP3K10、SH3D21
	ULD	TMUB2、SUMO1、TFG、URM1、BAG1、BAG1、UBL3、UBTD1、TBCB、ISG15、NTNG2、PARD6A、UBXN11、TINCR

## Sheet: Table S6
Table-S6 Pathway enrichment analysis of three HCC subclasses |NES|>1.5, FDR<0.05, P<0.05
Enrichment analysis of Pattern A
ID	Description	enrichmentScore	NES	pvalue	p.adjust	qvalues
hsa05332	Graft-versus-host disease	0.787489	2.40164	0.00194932	0.0166667	0.0116068
hsa05330	Allograft rejection	0.766567	2.29694	0.00195312	0.0166667	0.0116068
hsa04940	Type I diabetes mellitus	0.748862	2.32164	0.0019685	0.0166667	0.0116068
hsa05310	Asthma	0.663304	1.88958	0.00196078	0.0166667	0.0116068
hsa04612	Antigen processing and presentation	0.641129	2.19308	0.0019305	0.0166667	0.0116068
hsa04672	Intestinal immune network for IgA production	0.627303	1.99018	0.00195312	0.0166667	0.0116068
hsa03010	Ribosome	0.621938	2.3443	0.00197239	0.0166667	0.0116068
hsa05150	Staphylococcus aureus infection	0.614263	2.17207	0.00193424	0.0166667	0.0116068
hsa04061	Viral protein interaction with cytokine and cytokine receptor	0.597243	2.16325	0.00193798	0.0166667	0.0116068
hsa05322	Systemic lupus erythematosus	0.589848	2.19752	0.00199601	0.0166667	0.0116068
hsa05321	Inflammatory bowel disease	0.584237	1.97214	0.00194175	0.0166667	0.0116068
hsa05140	Leishmaniasis	0.577898	1.97927	0.00193424	0.0166667	0.0116068
hsa04658	Th1 and Th2 cell differentiation	0.573877	2.04261	0.00192308	0.0166667	0.0116068
hsa05340	Primary immunodeficiency	0.573135	1.74792	0.00584795	0.0348183	0.0242477
hsa05416	Viral myocarditis	0.551013	1.8211	0.00394477	0.0265051	0.0184583
hsa05171	Coronavirus disease - COVID-19	0.548771	2.20391	0.0021645	0.0169037	0.0117719
hsa04380	Osteoclast differentiation	0.536983	2.00089	0.00196078	0.0166667	0.0116068
hsa04215	Apoptosis - multiple species	0.534138	1.57836	0.0117647	0.0598358	0.04167
hsa05320	Autoimmune thyroid disease	0.532301	1.70799	0.004	0.0265051	0.0184583
hsa05166	Human T-cell leukemia virus 1 infection	0.524281	2.10753	0.00208333	0.0166667	0.0116068
hsa04659	Th17 cell differentiation	0.523239	1.91299	0.00195312	0.0166667	0.0116068
hsa03030	DNA replication	0.519467	1.57523	0.0155945	0.071741	0.0499609
hsa05144	Malaria	0.517087	1.65917	0.006	0.0348183	0.0242477
hsa04650	Natural killer cell mediated cytotoxicity	0.501861	1.87234	0.00192678	0.0166667	0.0116068
hsa04640	Hematopoietic cell lineage	0.498643	1.79238	0.00196464	0.0166667	0.0116068
hsa04330	Notch signaling pathway	0.489594	1.60059	0.00787402	0.0430446	0.0299765
hsa04060	Cytokine-cytokine receptor interaction	0.476336	1.97253	0.00207039	0.0166667	0.0116068
hsa04062	Chemokine signaling pathway	0.475527	1.87329	0.00203666	0.0166667	0.0116068
hsa05133	Pertussis	0.468069	1.62031	0.00389864	0.0265051	0.0184583
hsa05221	Acute myeloid leukemia	0.462943	1.57736	0.00390625	0.0265051	0.0184583
hsa04668	TNF signaling pathway	0.448262	1.64439	0.002	0.0166667	0.0116068
hsa04110	Cell cycle	0.434793	1.62383	0.00194553	0.0166667	0.0116068
hsa04611	Platelet activation	0.43264	1.61558	0.00193798	0.0166667	0.0116068
hsa04660	T cell receptor signaling pathway	0.429776	1.5673	0.00387597	0.0265051	0.0184583
hsa04145	Phagosome	0.425594	1.62401	0.00196464	0.0166667	0.0116068
hsa05169	Epstein-Barr virus infection	0.425028	1.68721	0.0020284	0.0166667	0.0116068
hsa04064	NF-kappa B signaling pathway	0.424535	1.54587	0.00581395	0.0348183	0.0242477
hsa05145	Toxoplasmosis	0.414818	1.51699	0.0139721	0.0673946	0.046934
hsa05142	Chagas disease	0.412061	1.49079	0.0118577	0.0598358	0.04167
hsa05203	Viral carcinogenesis	0.400066	1.58959	0.00205761	0.0166667	0.0116068
hsa05135	Yersinia infection	0.392097	1.48424	0.0039604	0.0265051	0.0184583
hsa04210	Apoptosis	0.37877	1.43058	0.015748	0.071741	0.0499609
hsa05202	Transcriptional misregulation in cancer	0.375972	1.47734	0.00204499	0.0166667	0.0116068
hsa04218	Cellular senescence	0.370981	1.42313	0.00821355	0.0441647	0.0307565
hsa05167	Kaposi sarcoma-associated herpesvirus infection	0.361779	1.43163	0.00203252	0.0166667	0.0116068
hsa05034	Alcoholism	0.361256	1.41194	0.00621118	0.0348183	0.0242477
hsa04621	NOD-like receptor signaling pathway	0.355813	1.38105	0.00626305	0.0348183	0.0242477
hsa05163	Human cytomegalovirus infection	0.339384	1.36491	0.0103093	0.0536737	0.0373787
hsa04740	Olfactory transduction	0.302725	1.28843	0.014433	0.068609	0.0477797
hsa01100	Metabolic pathways	-0.371239	-1.70591	0.00203666	0.0166667	0.0116068
hsa04310	Wnt signaling pathway	-0.410559	-1.5639	0.00384615	0.0265051	0.0184583
hsa01200	Carbon metabolism	-0.4643	-1.69521	0.00203252	0.0166667	0.0116068
hsa04971	Gastric acid secretion	-0.482313	-1.65126	0.00613497	0.0348183	0.0242477
hsa00190	Oxidative phosphorylation	-0.484206	-1.80386	0.002	0.0166667	0.0116068
hsa00561	Glycerolipid metabolism	-0.491752	-1.60892	0.0123967	0.0616078	0.042904
hsa04978	Mineral absorption	-0.492818	-1.61059	0.0102249	0.0536737	0.0373787
hsa04146	Peroxisome	-0.511346	-1.77535	0.00205339	0.0166667	0.0116068
hsa04961	Endocrine and other factor-regulated calcium reabsorption	-0.523781	-1.68486	0.00607287	0.0348183	0.0242477
hsa00260	Glycine, serine and threonine metabolism	-0.551643	-1.6673	0.00614754	0.0348183	0.0242477
hsa05110	Vibrio cholerae infection	-0.590651	-1.87667	0.0020284	0.0166667	0.0116068
hsa00350	Tyrosine metabolism	-0.598401	-1.7833	0.00204499	0.0166667	0.0116068
hsa00071	Fatty acid degradation	-0.620901	-1.9148	0.00202429	0.0166667	0.0116068
hsa00220	Arginine biosynthesis	-0.627227	-1.67371	0.014862	0.0696391	0.048497
hsa00630	Glyoxylate and dicarboxylate metabolism	-0.650273	-1.86874	0.0040404	0.0265051	0.0184583
hsa00620	Pyruvate metabolism	-0.656367	-1.98382	0.00204918	0.0166667	0.0116068
hsa00061	Fatty acid biosynthesis	-0.662352	-1.68955	0.012959	0.0634409	0.0441806
hsa04960	Aldosterone-regulated sodium reabsorption	-0.671716	-2.00955	0.00204499	0.0166667	0.0116068
hsa00280	Valine, leucine and isoleucine degradation	-0.678978	-2.1466	0.00202429	0.0166667	0.0116068
hsa00020	Citrate cycle (TCA cycle)	-0.697616	-2.0048	0.0020202	0.0166667	0.0116068
hsa04964	Proximal tubule bicarbonate reclamation	-0.705805	-1.90794	0.0041841	0.0269095	0.0187399
hsa00640	Propanoate metabolism	-0.706316	-2.07975	0.00204082	0.0166667	0.0116068
hsa04966	Collecting duct acid secretion	-0.742983	-2.09546	0.00203252	0.0166667	0.0116068
Enrichment analysis of Pattern B
ID	Description	enrichmentScore	NES	pvalue	p.adjust	qvalues
hsa05332	Graft-versus-host disease	0.829926	2.44397	0.00176056	0.0134294	0.00866275
hsa05330	Allograft rejection	0.810316	2.34153	0.00181159	0.0135046	0.00871125
hsa04940	Type I diabetes mellitus	0.771476	2.30172	0.00175439	0.0134294	0.00866275
hsa04612	Antigen processing and presentation	0.721514	2.35212	0.00169205	0.0134294	0.00866275
hsa04672	Intestinal immune network for IgA production	0.720771	2.18206	0.00176056	0.0134294	0.00866275
hsa05310	Asthma	0.709538	1.96629	0.00175747	0.0134294	0.00866275
hsa05340	Primary immunodeficiency	0.672872	1.98148	0.00176056	0.0134294	0.00866275
hsa04061	Viral protein interaction with cytokine and cytokine receptor	0.659126	2.28262	0.00167785	0.0134294	0.00866275
hsa05150	Staphylococcus aureus infection	0.653464	2.22012	0.0016835	0.0134294	0.00866275
hsa05321	Inflammatory bowel disease	0.640391	2.04178	0.00174216	0.0134294	0.00866275
hsa05140	Leishmaniasis	0.634183	2.0673	0.00175131	0.0134294	0.00866275
hsa05322	Systemic lupus erythematosus	0.632103	2.24492	0.00166667	0.0134294	0.00866275
hsa04658	Th1 and Th2 cell differentiation	0.628529	2.14958	0.00168067	0.0134294	0.00866275
hsa05416	Viral myocarditis	0.597796	1.88313	0.00170648	0.0134294	0.00866275
hsa05320	Autoimmune thyroid disease	0.597132	1.83353	0.00174216	0.0134294	0.00866275
hsa04380	Osteoclast differentiation	0.592241	2.10444	0.00165837	0.0134294	0.00866275
hsa04659	Th17 cell differentiation	0.589538	2.05916	0.00168067	0.0134294	0.00866275
hsa05166	Human T-cell leukemia virus 1 infection	0.586774	2.23943	0.00156006	0.0134294	0.00866275
hsa04640	Hematopoietic cell lineage	0.578681	2.00028	0.00167785	0.0134294	0.00866275
hsa04062	Chemokine signaling pathway	0.568072	2.13904	0.00159744	0.0134294	0.00866275
hsa04650	Natural killer cell mediated cytotoxicity	0.566033	2.01882	0.00162866	0.0134294	0.00866275
hsa05144	Malaria	0.55016	1.6893	0.00174216	0.0134294	0.00866275
hsa04215	Apoptosis - multiple species	0.549357	1.55906	0.0202578	0.0639293	0.0412381
hsa04060	Cytokine-cytokine receptor interaction	0.545506	2.15566	0.00149701	0.0134294	0.00866275
hsa04660	T cell receptor signaling pathway	0.543287	1.89429	0.00168067	0.0134294	0.00866275
hsa04668	TNF signaling pathway	0.52842	1.85307	0.00166667	0.0134294	0.00866275
hsa05143	African trypanosomiasis	0.517816	1.51432	0.0196429	0.0637907	0.0411487
hsa03030	DNA replication	0.51772	1.51404	0.0196429	0.0637907	0.0411487
hsa05221	Acute myeloid leukemia	0.50887	1.65577	0.00169779	0.0134294	0.00866275
hsa04611	Platelet activation	0.508852	1.81162	0.00164474	0.0134294	0.00866275
hsa05133	Pertussis	0.507153	1.69227	0.00167785	0.0134294	0.00866275
hsa04064	NF-kappa B signaling pathway	0.500794	1.74416	0.00168634	0.0134294	0.00866275
hsa04330	Notch signaling pathway	0.498986	1.55363	0.0102389	0.0395101	0.0254863
hsa04662	B cell receptor signaling pathway	0.498289	1.66839	0.00168634	0.0134294	0.00866275
hsa05142	Chagas disease	0.49696	1.73091	0.00167224	0.0134294	0.00866275
hsa03440	Homologous recombination	0.495978	1.47936	0.024911	0.0756557	0.0488023
hsa03460	Fanconi anemia pathway	0.483222	1.5116	0.0189329	0.0635998	0.0410255
hsa05169	Epstein-Barr virus infection	0.482609	1.822	0.00162338	0.0134294	0.00866275
hsa05145	Toxoplasmosis	0.481534	1.68218	0.00170068	0.0134294	0.00866275
hsa05235	PD-L1 expression and PD-1 checkpoint pathway in cancer	0.474683	1.62342	0.00336134	0.0177826	0.0114708
hsa01522	Endocrine resistance	0.467468	1.616	0.00336134	0.0177826	0.0114708
hsa04145	Phagosome	0.464054	1.68689	0.00165289	0.0134294	0.00866275
hsa05203	Viral carcinogenesis	0.460461	1.74041	0.00162338	0.0134294	0.00866275
hsa05135	Yersinia infection	0.459007	1.65093	0.00164474	0.0134294	0.00866275
hsa04110	Cell cycle	0.457879	1.63219	0.00164745	0.0134294	0.00866275
hsa05323	Rheumatoid arthritis	0.456957	1.55838	0.00674536	0.0298984	0.0192862
hsa04620	Toll-like receptor signaling pathway	0.451096	1.57107	0.00505902	0.0233713	0.0150758
hsa05171	Coronavirus disease - COVID-19	0.446342	1.71264	0.00158479	0.0134294	0.00866275
hsa04621	NOD-like receptor signaling pathway	0.442281	1.64218	0.00161031	0.0134294	0.00866275
hsa05167	Kaposi sarcoma-associated herpesvirus infection	0.43829	1.65156	0.00160514	0.0134294	0.00866275
hsa04657	IL-17 signaling pathway	0.437877	1.5102	0.0117647	0.04487	0.0289438
hsa04630	JAK-STAT signaling pathway	0.415053	1.52853	0.00163132	0.0134294	0.00866275
hsa05162	Measles	0.413896	1.49039	0.0066335	0.0298053	0.0192261
hsa04514	Cell adhesion molecules	0.413709	1.50142	0.0049505	0.0233713	0.0150758
hsa04218	Cellular senescence	0.411298	1.50709	0.00490998	0.0233713	0.0150758
hsa05164	Influenza A	0.409802	1.51744	0.0016	0.0134294	0.00866275
hsa05202	Transcriptional misregulation in cancer	0.406079	1.52169	0.0016129	0.0134294	0.00866275
hsa04066	HIF-1 signaling pathway	0.404878	1.4144	0.0187075	0.0635998	0.0410255
hsa05163	Human cytomegalovirus infection	0.404552	1.55237	0.0015456	0.0134294	0.00866275
hsa05152	Tuberculosis	0.394222	1.46374	0.00483092	0.0233713	0.0150758
hsa04926	Relaxin signaling pathway	0.392246	1.39496	0.0201681	0.0639293	0.0412381
hsa04217	Necroptosis	0.386022	1.41306	0.00995025	0.0388534	0.0250627
hsa05034	Alcoholism	0.38014	1.41847	0.00809061	0.0331715	0.0213975
hsa05161	Hepatitis B	0.369048	1.35984	0.0194805	0.0637907	0.0411487
hsa05206	MicroRNAs in cancer	0.36549	1.34673	0.0243506	0.074645	0.0481503
hsa05170	Human immunodeficiency virus 1 infection	0.359919	1.36852	0.00947867	0.0379147	0.0244572
hsa04015	Rap1 signaling pathway	0.348897	1.32661	0.0189573	0.0635998	0.0410255
hsa05131	Shigellosis	0.340845	1.32395	0.015361	0.0547652	0.0353267
hsa05200	Pathways in cancer	0.31236	1.28771	0.0130246	0.0480008	0.0309633
hsa04714	Thermogenesis	-0.343648	-1.37664	0.00797872	0.0331269	0.0213687
hsa04530	Tight junction	-0.363968	-1.3968	0.00795756	0.0331269	0.0213687
hsa04150	mTOR signaling pathway	-0.368594	-1.39557	0.00775194	0.0330212	0.0213006
hsa04310	Wnt signaling pathway	-0.386021	-1.47925	0.00503778	0.0233713	0.0150758
hsa01100	Metabolic pathways	-0.389567	-1.77819	0.00401606	0.020909	0.0134875
hsa04260	Cardiac muscle contraction	-0.403483	-1.40832	0.0170732	0.0595745	0.038429
hsa05204	Chemical carcinogenesis	-0.425051	-1.46736	0.0147059	0.0530058	0.0341918
hsa00010	Glycolysis / Gluconeogenesis	-0.437429	-1.46401	0.0167464	0.0590626	0.0380988
hsa00830	Retinol metabolism	-0.443286	-1.48361	0.0119617	0.0450971	0.0290902
hsa00982	Drug metabolism - cytochrome P450	-0.444313	-1.48897	0.0121065	0.0451244	0.0291078
hsa04971	Gastric acid secretion	-0.44582	-1.50976	0.00985222	0.0388534	0.0250627
hsa00980	Metabolism of xenobiotics by cytochrome P450	-0.45257	-1.54632	0.00464037	0.0233713	0.0150758
hsa01212	Fatty acid metabolism	-0.459425	-1.49815	0.0190024	0.0635998	0.0410255
hsa00270	Cysteine and methionine metabolism	-0.470821	-1.48524	0.0213777	0.0667798	0.0430768
hsa00561	Glycerolipid metabolism	-0.470832	-1.55224	0.00712589	0.0311235	0.0200764
hsa00480	Glutathione metabolism	-0.499398	-1.5983	0.00721154	0.0311235	0.0200764
hsa01200	Carbon metabolism	-0.499644	-1.83487	0.0025641	0.0140171	0.00904184
hsa00330	Arginine and proline metabolism	-0.523562	-1.65161	0.00475059	0.0233713	0.0150758
hsa04978	Mineral absorption	-0.530029	-1.74369	0.00236407	0.0136684	0.00881689
hsa04146	Peroxisome	-0.537375	-1.86202	0.00244499	0.0138268	0.0089191
hsa05110	Vibrio cholerae infection	-0.569365	-1.7961	0.0023753	0.0136684	0.00881689
hsa00650	Butanoate metabolism	-0.577111	-1.64209	0.0133038	0.0484848	0.0312755
hsa00410	beta-Alanine metabolism	-0.586774	-1.6923	0.00441501	0.0226269	0.0145957
hsa00190	Oxidative phosphorylation	-0.602385	-2.24531	0.00249377	0.0138636	0.00894285
hsa00350	Tyrosine metabolism	-0.613957	-1.8105	0.00226244	0.0136684	0.00881689
hsa00071	Fatty acid degradation	-0.63198	-1.94453	0.00229358	0.0136684	0.00881689
hsa00220	Arginine biosynthesis	-0.64501	-1.73005	0.00662252	0.0298053	0.0192261
hsa00260	Glycine, serine and threonine metabolism	-0.645036	-1.94567	0.0022779	0.0136684	0.00881689
hsa00450	Selenocompound metabolism	-0.645506	-1.63138	0.0202703	0.0639293	0.0412381
hsa00100	Steroid biosynthesis	-0.648489	-1.70505	0.00881057	0.0356774	0.023014
hsa04960	Aldosterone-regulated sodium reabsorption	-0.657003	-1.94339	0.00230415	0.0136684	0.00881689
hsa00020	Citrate cycle (TCA cycle)	-0.680996	-1.96404	0.00220751	0.0136684	0.00881689
hsa00620	Pyruvate metabolism	-0.682517	-2.05873	0.0022779	0.0136684	0.00881689
hsa00280	Valine, leucine and isoleucine degradation	-0.690508	-2.15865	0.00234742	0.0136684	0.00881689
hsa00640	Propanoate metabolism	-0.697074	-2.04183	0.00222222	0.0136684	0.00881689
hsa00630	Glyoxylate and dicarboxylate metabolism	-0.700033	-2.01895	0.00220751	0.0136684	0.00881689
hsa04964	Proximal tubule bicarbonate reclamation	-0.707514	-1.91893	0.00220264	0.0136684	0.00881689
hsa04966	Collecting duct acid secretion	-0.711515	-1.9902	0.00230947	0.0136684	0.00881689
hsa00072	Synthesis and degradation of ketone bodies	-0.737261	-1.59225	0.0225734	0.0698497	0.0450571
Enrichment analysis of Pattern C
ID	Description	enrichmentScore	NES	pvalue	p.adjust	qvalues
hsa05330	Allograft rejection	0.751992	2.06713	0.00128866	0.0150497	0.0113363
hsa05332	Graft-versus-host disease	0.741506	2.05922	0.0012837	0.0150497	0.0113363
hsa04940	Type I diabetes mellitus	0.701563	1.97182	0.00127714	0.0150497	0.0113363
hsa04672	Intestinal immune network for IgA production	0.684244	1.98057	0.00124378	0.0150497	0.0113363
hsa05340	Primary immunodeficiency	0.675795	1.87673	0.0012837	0.0150497	0.0113363
hsa05310	Asthma	0.670862	1.76485	0.0013369	0.0150747	0.0113551
hsa04612	Antigen processing and presentation	0.645802	1.98441	0.00117925	0.0150497	0.0113363
hsa04061	Viral protein interaction with cytokine and cytokine receptor	0.631641	2.02865	0.00111111	0.0150497	0.0113363
hsa05322	Systemic lupus erythematosus	0.62332	2.06941	0.00108225	0.0150497	0.0113363
hsa04658	Th1 and Th2 cell differentiation	0.622394	1.9764	0.00113122	0.0150497	0.0113363
hsa05321	Inflammatory bowel disease	0.613802	1.8567	0.00120482	0.0150497	0.0113363
hsa00591	Linoleic acid metabolism	0.611337	1.63652	0.00790514	0.0449238	0.0338392
hsa05150	Staphylococcus aureus infection	0.607215	1.91893	0.00113766	0.0150497	0.0113363
hsa05320	Autoimmune thyroid disease	0.605458	1.78243	0.00123305	0.0150497	0.0113363
hsa05140	Leishmaniasis	0.599835	1.86009	0.00116009	0.0150497	0.0113363
hsa04640	Hematopoietic cell lineage	0.554377	1.77203	0.00111607	0.0150497	0.0113363
hsa05416	Viral myocarditis	0.551045	1.64167	0.00244499	0.0249847	0.01882
hsa04659	Th17 cell differentiation	0.545321	1.76588	0.00110742	0.0150497	0.0113363
hsa04380	Osteoclast differentiation	0.540574	1.79428	0.00107991	0.0150497	0.0113363
hsa04650	Natural killer cell mediated cytotoxicity	0.538521	1.78067	0.00108108	0.0150497	0.0113363
hsa05323	Rheumatoid arthritis	0.535251	1.69771	0.00113122	0.0150497	0.0113363
hsa04060	Cytokine-cytokine receptor interaction	0.525032	1.83246	0.00102145	0.0150497	0.0113363
hsa05166	Human T-cell leukemia virus 1 infection	0.517835	1.79157	0.00103306	0.0150497	0.0113363
hsa04062	Chemokine signaling pathway	0.516252	1.77813	0.00103842	0.0150497	0.0113363
hsa04145	Phagosome	0.505376	1.70446	0.00106838	0.0150497	0.0113363
hsa05133	Pertussis	0.505022	1.57181	0.00579374	0.0378911	0.0285418
hsa04660	T cell receptor signaling pathway	0.504558	1.63224	0.00221484	0.023363	0.0175984
hsa04668	TNF signaling pathway	0.494799	1.61623	0.0010929	0.0150497	0.0113363
hsa04740	Olfactory transduction	0.486648	1.71423	0.00100705	0.0150497	0.0113363
hsa05169	Epstein-Barr virus infection	0.46422	1.60009	0.0010395	0.0150497	0.0113363
hsa05203	Viral carcinogenesis	0.462599	1.59696	0.00103413	0.0150497	0.0113363
hsa04064	NF-kappa B signaling pathway	0.457166	1.47827	0.00879121	0.0487242	0.0367019
hsa05034	Alcoholism	0.456228	1.56526	0.00104493	0.0150497	0.0113363
hsa05171	Coronavirus disease - COVID-19	0.456031	1.57418	0.00103306	0.0150497	0.0113363
hsa04611	Platelet activation	0.453369	1.50107	0.00431965	0.0337984	0.025459
hsa04620	Toll-like receptor signaling pathway	0.452401	1.46286	0.00989011	0.0539011	0.0406015
hsa05142	Chagas disease	0.451447	1.45747	0.0121012	0.0618296	0.0465737
hsa04630	JAK-STAT signaling pathway	0.435783	1.4763	0.00212766	0.0231915	0.0174692
hsa05152	Tuberculosis	0.426088	1.4558	0.00316456	0.030662	0.0230964
hsa03010	Ribosome	0.425975	1.42419	0.0107875	0.057828	0.0435595
hsa04621	NOD-like receptor signaling pathway	0.42433	1.4498	0.00421941	0.0337984	0.025459
hsa05135	Yersinia infection	0.421168	1.40727	0.00650054	0.0401071	0.0302111
hsa04217	Necroptosis	0.419831	1.41978	0.0031881	0.030662	0.0230964
hsa05164	Influenza A	0.416102	1.4168	0.00632911	0.0401071	0.0302111
hsa04218	Cellular senescence	0.415006	1.40196	0.00638978	0.0401071	0.0302111
hsa05167	Kaposi sarcoma-associated herpesvirus infection	0.412414	1.41957	0.00728408	0.0433072	0.0326215
hsa04971	Gastric acid secretion	-0.406426	-1.61325	0.00719424	0.0433072	0.0326215
hsa04978	Mineral absorption	-0.42587	-1.61693	0.0116959	0.0616865	0.0464659
hsa01212	Fatty acid metabolism	-0.433868	-1.64114	0.00546448	0.036467	0.0274691
hsa01200	Carbon metabolism	-0.438306	-1.85541	0.0120482	0.0618296	0.0465737
hsa00330	Arginine and proline metabolism	-0.460274	-1.69358	0.0052356	0.0358553	0.0270083
hsa00350	Tyrosine metabolism	-0.502933	-1.69434	0.00452489	0.0337984	0.025459
hsa04146	Peroxisome	-0.505132	-2.03474	0.00757576	0.044237	0.0333219
hsa00410	beta-Alanine metabolism	-0.55964	-1.80427	0.0041841	0.0337984	0.025459
hsa04960	Aldosterone-regulated sodium reabsorption	-0.561778	-1.90751	0.0044843	0.0337984	0.025459
hsa00071	Fatty acid degradation	-0.587747	-2.07669	0.00485437	0.0345082	0.0259936
hsa00220	Arginine biosynthesis	-0.603468	-1.77234	0.00796813	0.0449238	0.0338392
hsa00620	Pyruvate metabolism	-0.605812	-2.09366	0.00465116	0.0337984	0.025459
hsa00260	Glycine, serine and threonine metabolism	-0.618298	-2.13681	0.00465116	0.0337984	0.025459
hsa04964	Proximal tubule bicarbonate reclamation	-0.6482	-1.92735	0.00396825	0.0337984	0.025459
hsa00640	Propanoate metabolism	-0.661508	-2.20024	0.00442478	0.0337984	0.025459
hsa00630	Glyoxylate and dicarboxylate metabolism	-0.672944	-2.16956	0.0041841	0.0337984	0.025459
hsa00020	Citrate cycle (TCA cycle)	-0.692238	-2.23176	0.0041841	0.0337984	0.025459
hsa00280	Valine, leucine and isoleucine degradation	-0.705973	-2.56318	0.00526316	0.0358553	0.0270083

## Sheet: Table S7
Table S7: Pair-wise comparison of the immune checkpoint in distinct patterns (Wilcoxon test, p value)
	ClusterC vs Cluster A	ClusterC vs Cluster B	ClusterA vs ClusterB
CTLA4	0.00015	0.35	0.00097
PDCD1	0.0053	0.16	0.024
GZMA	0.023	0.089	0.43
GZMB	0.091	0.19	0.51
IFNG	0.0017	0.18	0.041
LAG3	0.0023	0.062	0.18
TBX2	0.057	0.013	0.99
TNF	0.0013	0.22	0.008
CD8A	0.027	0.86	0.039
CXCL9	0.39	0.083	0.0025
CXCL10	0.42	0.0072	0.00026
HAVCR2	0.98	0.56	0.47
IDO1	0.21	0.51	0.52
CD274	0.073	0.016	2.3e-07
PRF1	0.55	0.092	0.0086

## Sheet: Table S8
Correlation coefficients of ubiquitin regulators with the ubiquitin patterns					Signature gene A by Boruta Algoritm						Signature gene B by Boruta Algoritm
signature gene	pearson coefficiency	p value	direct			gene	r	p	direct			gene	r	p	direct
TRIM74	0.201964	2.77279e-06	A		cor299	TRIM74	0.201964	2.77279e-06	A		cor540	AREL1	-0.00337548	0.938205	B
SEC31B	0.184795	1.85907e-05	A		cor464	SEC31B	0.184795	1.85907e-05	A		cor662	RNF213	-0.00373567	0.931626	B
TRIM73	0.181914	2.51679e-05	A		cor303	TRIM73	0.181914	2.51679e-05	A		cor657	GGA3	-0.0513124	0.238283	B
CORO7	0.162704	0.000168572	A		cor297	ZMIZ2	0.142123	0.00103488	A		cor106	DCAF17	-0.0896273	0.0391453	B
ZMIZ2	0.142123	0.00103488	A		cor630	WSB1	0.116444	0.00728459	A		cor136	KLHL18	-0.103042	0.0176484	B
RNF212B	0.136586	0.00162266	A		cor63	TRAF5	0.113474	0.00893162	A		cor433	KDM2A	-0.110197	0.0111272	B
RNF151	0.135314	0.00179522	A		cor599	NOD2	0.0875272	0.0439952	A		cor146	DCAF1	-0.116113	0.00745358	B
ATG16L2	0.134438	0.00192362	A		cor704	MYO1F	0.0874291	0.0442336	A		cor392	RC3H2	-0.11884	0.00615977	B
KLHL3	0.124819	0.00400157	A		cor632	CORO6	0.0861175	0.0475269	A		cor555	TRIM69	-0.136539	0.00162874	B
PSTPIP1	0.120826	0.00534827	A		cor190	UBA6	0.0825075	0.0576673	A		cor263	UBR2	-0.140094	0.00122261	B
WSB1	0.116444	0.00728459	A		cor502	CHFR	0.0771964	0.0757908	A		cor186	UBE2K	-0.142422	0.00100958	B
TRAF5	0.113474	0.00893162	A		cor19	UBXN11	0.0750096	0.0844905	A		cor328	UBA1	-0.146675	0.000706436	B
WDR63	0.113331	0.00901907	A		cor365	FBXO32	0.0744943	0.0866539	A		cor567	ZFAND6	-0.15362	0.000386185	B
CFAP44	0.111283	0.0103517	A		cor610	PLCG2	0.0700004	0.107463	A		cor655	MAP3K3	-0.17604	4.60055e-05	B
C17orf78	0.106253	0.0143937	A		cor59	KIF21B	0.0646939	0.136907	A		cor388	UBQLN1	-0.197627	4.55571e-06	B
TNIP3	0.101636	0.0192643	A		cor26	CFAP57	0.0627089	0.149393	A		cor260	TRIM26	-0.207412	1.46336e-06	B
RNF175	0.0935071	0.0313713	A		cor122	SETMAR	0.056964	0.190407	A		cor374	PLAA	-0.209231	1.17754e-06	B
KLHL6	0.0922669	0.0336986	A		cor582	SLX4	0.0561712	0.196661	A		cor587	USP7	-0.210868	9.66851e-07	B
NOD2	0.0875272	0.0439952	A		cor33	MYSM1	0.0552086	0.204454	A		cor348	IKBKG	-0.212727	7.71406e-07	B
MYO1F	0.0874291	0.0442336	A		cor73	LYST	0.0543309	0.211753	A		cor607	RFWD3	-0.235965	3.85603e-08	B
CORO6	0.0861175	0.0475269	A		cor29	LRRC41	0.0536781	0.217302	A		cor71	TAF5L	-0.238679	2.66068e-08	B
UBA6	0.0825075	0.0576673	A		cor205	MARCHF1	0.0500064	0.250459	A		cor474	STRAP	-0.242268	1.61743e-08	B
STAC3	0.081353	0.0612664	A		cor135	CCRL2	0.0429608	0.323568	A		cor43	WDR47	-0.24305	1.44965e-08	B
UBASH3A	0.0807776	0.0631282	A		cor383	FBXO10	0.0395736	0.363214	A		cor654	DCAF7	-0.250131	5.28598e-09	B
GNB3	0.0792766	0.0682057	A		cor521	TEP1	0.0383067	0.37879	A		cor379	DCAF12	-0.261461	9.85679e-10	B
KLHL31	0.0781471	0.0722429	A		cor271	BACH2	0.0357288	0.411727	A		cor191	SEC31A	-0.264097	6.59151e-10	B
CHFR	0.0771964	0.0757908	A		cor338	KLHL4	0.0346987	0.425347	A		cor727	NOSIP	-0.267981	3.61389e-10	B
UBXN11	0.0750096	0.0844905	A		cor570	KLHL25	0.0336413	0.439599	A		cor320	NUB1	-0.275213	1.1498e-10	B
FBXO32	0.0744943	0.0866539	A		cor201	FBXW7	0.0317241	0.466123	A		cor251	PAK1IP1	-0.291727	7.39752e-12	B
WDR49	0.0717182	0.0990856	A		cor665	RAB40B	0.0316345	0.467383	A		cor738	CRKL	-0.306213	5.73085e-13	B
CDRT1	0.0717108	0.0991204	A		cor21	FGR	0.0301179	0.489009	A		cor751	JOSD1	-0.310329	2.69825e-13	B
CHD5	0.0707409	0.103786	A		cor454	WDFY4	0.027625	0.525692	A		cor614	PRPF8	-0.313956	1.37585e-13	B
PLCG2	0.0700004	0.107463	A		cor23	LCK	0.0227627	0.601067	A		cor422	DDB1	-0.316649	8.29534e-14	B
TRIM17	0.0699922	0.107505	A		cor202	TRIM2	0.0199592	0.646625	A		cor620	KCTD11	-0.318461	5.88412e-14	B
USP29	0.0693986	0.110527	A		cor441	BIRC3	0.0182172	0.675629	A		cor644	UBE2Z	-0.322215	2.8675e-14	B
BTBD11	0.0683039	0.116277	A		cor529	GCH1	0.0180524	0.678399	A		cor380	UBAP1	-0.322774	2.574e-14	B
KIF21B	0.0646939	0.136907	A		cor256	UBD	0.0177191	0.684014	A		cor204	PLRG1	-0.327921	9.43088e-15	B
PCGF3	0.0639578	0.14144	A		cor702	VAV1	0.0164198	0.706066	A		cor261	RNF8	-0.333919	2.85642e-15	B
FBXL6	0.0638098	0.142366	A		cor535	ZBTB25	0.0161395	0.710856	A		cor406	TRIM21	-0.337014	1.52631e-15	B
MARCHF10	0.0629539	0.147807	A		cor185	ANAPC4	0.0160499	0.712391	A		cor109	SUMO1	-0.338147	1.21131e-15	B
CFAP57	0.0627089	0.149393	A		cor149	KBTBD8	0.0136118	0.754553	A		cor376	SMU1	-0.341421	6.17696e-16	B
FBXO2	0.0622529	0.15238	A		cor674	NEDD4L	0.0128573	0.767757	A		cor736	UFD1	-0.342362	5.08234e-16	B
ARHGAP4	0.0611598	0.159725	A		cor573	WDR90	0.00718574	0.868913	A		cor213	WDR70	-0.356446	2.53325e-17	B
DPF1	0.0609504	0.161162	A		cor148	KCTD6	0.00661354	0.879268	A		cor366	NSMCE2	-0.357208	2.14432e-17	B
UCHL1	0.06077	0.162408	A		cor111	NBEAL1	0.00637052	0.883672	A		cor726	SAE1	-0.361015	9.26607e-18	B
ASB15	0.0605489	0.163945	A		cor123	FANCD2	0.00560661	0.89754	A		cor413	TSG101	-0.363928	4.83963e-18	B
AMPH	0.0593513	0.172458	A		cor124	VHL	0.00453292	0.917082	A		cor92	CIAO1	-0.368676	1.65454e-18	B
NCF4	0.0571296	0.189119	A		cor339	BTK	0.00280438	0.948644	A		cor621	WRAP53	-0.369251	1.45124e-18	B
SETMAR	0.056964	0.190407	A		cor609	GAN	0.0026812	0.950897	A		cor566	WDR61	-0.378405	1.73436e-19	B
SLX4	0.0561712	0.196661	A		cor134	FYCO1	0.00253693	0.953536	A		cor500	UBC	-0.381844	7.67317e-20	B
TRIM40	0.0559547	0.198394	A		cor364	TBC1D31	0.000262591	0.995188	A		cor743	SF3A1	-0.385478	3.20666e-20	B
MYSM1	0.0552086	0.204454	A								cor50	UBE2Q1	-0.391248	7.84506e-21	B
LYST	0.0543309	0.211753	A								cor394	URM1	-0.394826	3.23141e-21	B
LRRC41	0.0536781	0.217302	A								cor276	TRAF3IP2	-0.396935	1.90562e-21	B
MARCHF1	0.0500064	0.250459	A								cor243	FAF2	-0.401841	5.49909e-22	B
RNF148	0.0489275	0.26084	A								cor577	TBL3	-0.404031	3.13624e-22	B
ASB2	0.0486364	0.26369	A								cor228	UBE2B	-0.405015	2.4337e-22	B
TBL1Y	0.0481912	0.268091	A								cor89	KCMF1	-0.406043	1.86505e-22	B
BTBD19	0.045567	0.295054	A								cor230	UBE2D2	-0.4064	1.70028e-22	B
SH3GL2	0.0452693	0.298224	A								cor690	CSTF1	-0.406641	1.59708e-22	B
CCRL2	0.0429608	0.323568	A								cor426	WDR74	-0.409022	8.58669e-23	B
DNAI2	0.0419518	0.335073	A								cor547	WDR25	-0.413883	2.38065e-23	B
NCF1	0.0406393	0.350426	A								cor86	WDR54	-0.417244	9.68438e-24	B
RNF166	0.0401141	0.356692	A								cor90	RNF181	-0.419114	5.84625e-24	B
FBXO10	0.0395736	0.363214	A								cor237	GEMIN5	-0.425497	1.01896e-24	B
TEP1	0.0383067	0.37879	A								cor429	DPF2	-0.428357	4.60201e-25	B
SPSB4	0.037838	0.384655	A								cor575	UBE2I	-0.431511	1.89805e-25	B
BACH2	0.0357288	0.411727	A								cor242	THOC3	-0.431744	1.77717e-25	B
KCTD13	0.0349271	0.422305	A								cor626	UBB	-0.435925	5.41117e-26	B
KLHL4	0.0346987	0.425347	A								cor712	UBA2	-0.439493	1.93591e-26	B
KLHL25	0.0336413	0.439599	A								cor427	FAU	-0.451348	5.81907e-28	B
PDZRN4	0.032348	0.457395	A								cor227	SKP1	-0.452066	4.68521e-28	B
FBXW7	0.0317241	0.466123	A								cor309	GNB2	-0.457872	7.96897e-29	B
RAB40B	0.0316345	0.467383	A								cor308	COPS6	-0.4582	7.20351e-29	B
FGR	0.0301179	0.489009	A								cor54	UFC1	-0.461539	2.55813e-29	B
USP43	0.0299037	0.492106	A								cor236	TNIP1	-0.466503	5.3725e-30	B
TINCR	0.0294122	0.499252	A								cor733	UBE2M	-0.468727	2.64804e-30	B
LONRF2	0.0287342	0.509199	A								cor306	ARPC1A	-0.474577	4.01788e-31	B
PPP2R2C	0.0283263	0.515233	A								cor247	RNF130	-0.477076	1.77494e-31	B
BIRC7	0.0277609	0.523657	A								cor342	RNF113A	-0.484344	1.58776e-32	B
WDFY4	0.027625	0.525692	A								cor588	BFAR	-0.493283	7.52401e-34	B
CORO1A	0.0249157	0.567094	A								cor424	UBXN1	-0.497136	1.96504e-34	B
KLHL29	0.0244041	0.575082	A								cor706	KEAP1	-0.498412	1.25519e-34	B
LCK	0.0227627	0.601067	A								cor707	RAD23A	-0.501403	4.35579e-35	B
STXBP5L	0.0213885	0.623218	A								cor491	PWP1	-0.515189	2.88807e-37	B
TRIM71	0.0205656	0.63665	A								cor678	NSFL1C	-0.542819	6.0573e-42	B
TRIM2	0.0199592	0.646625	A								cor363	EIF3H	-0.566188	2.96528e-46	B
ABTB2	0.0192343	0.658632	A								cor634	NLE1	-0.566953	2.11408e-46	B
BIRC3	0.0182172	0.675629	A								cor710	UBA52	-0.567096	1.98416e-46	B
HECW1	0.0181172	0.677309	A								cor22	EIF3I	-0.567451	1.69545e-46	B
GCH1	0.0180524	0.678399	A								cor411	EIF3F	-0.579509	7.20113e-49	B
UBD	0.0177191	0.684014	A								cor83	RPS27A	-0.596252	2.4859e-52	B
DTX2	0.0166197	0.702656	A								cor481	NACA	-0.659354	2.05258e-67	B
VAV1	0.0164198	0.706066	A								cor249	RACK1	-0.716473	1.29853e-84	B
ZBTB25	0.0161395	0.710856	A
ANAPC4	0.0160499	0.712391	A
RNF165	0.0155174	0.721529	A
KBTBD8	0.0136118	0.754553	A
NTNG2	0.0135487	0.755655	A
NEDD4L	0.0128573	0.767757	A
FCHSD1	0.0121776	0.779709	A
TRIM52	0.00877481	0.840278	A
CAPN15	0.00871879	0.841284	A
USP6	0.00752886	0.862714	A
WDR90	0.00718574	0.868913	A
KCTD6	0.00661354	0.879268	A
NBEAL1	0.00637052	0.883672	A
FANCD2	0.00560661	0.89754	A
VHL	0.00453292	0.917082	A
MAP3K9	0.00432907	0.920799	A
KLHL1	0.00418327	0.923458	A
USP44	0.00342999	0.937209	A
UBE2U	0.00340515	0.937663	A
BTK	0.00280438	0.948644	A
GAN	0.0026812	0.950897	A
FYCO1	0.00253693	0.953536	A
SH3GL3	0.00101643	0.981375	A
TBC1D31	0.000262591	0.995188	A
RIMBP2	-0.000279231	0.994883	B
UBL4B	-0.00255197	0.953261	B
ATXN3	-0.0032012	0.94139	B
AREL1	-0.00337548	0.938205	B
UHRF1	-0.00340071	0.937744	B
RNF213	-0.00373567	0.931626	B
SPSB1	-0.00388123	0.928969	B
CORO7-PAM16	-0.00422272	0.922738	B
WDR62	-0.00461367	0.915611	B
EML5	-0.0052843	0.9034	B
EML6	-0.00551738	0.899161	B
NCF2	-0.00610649	0.888461	B
E4F1	-0.00673271	0.877109	B
TLE4	-0.00674889	0.876816	B
RNF150	-0.00818956	0.850802	B
RNF152	-0.00867141	0.842135	B
PPP2R2B	-0.00870433	0.841544	B
PAN2	-0.00949461	0.827374	B
DPF3	-0.0109347	0.801699	B
ZBTB47	-0.0111339	0.798164	B
USP53	-0.0121983	0.779345	B
CBLC	-0.0129622	0.765916	B
TRIM46	-0.0130411	0.764533	B
SACS	-0.0138454	0.75048	B
BRCC3	-0.0140245	0.747361	B
WDR60	-0.0151358	0.728103	B
BRWD3	-0.0155563	0.720861	B
NEB	-0.0168334	0.699019	B
CDCA3	-0.0177122	0.684129	B
MARK1	-0.0202532	0.641781	B
SH3PXD2B	-0.0202619	0.641637	B
RNF217	-0.0224397	0.606241	B
SHPRH	-0.0229067	0.598766	B
ZBTB3	-0.0237827	0.584858	B
USP31	-0.0239516	0.582192	B
ERCC6	-0.0241854	0.578514	B
BRSK2	-0.0248126	0.5687	B
UBA7	-0.0249844	0.566024	B
DTX1	-0.0250517	0.564979	B
SATB1	-0.0258334	0.552897	B
TLE6	-0.0264814	0.542979	B
FBXL2	-0.0280854	0.518813	B
LLGL2	-0.0282514	0.516344	B
USP2	-0.0294512	0.498682	B
NSD2	-0.0304935	0.483603	B
SH3RF3	-0.0312026	0.473488	B
FBXO30	-0.0316726	0.466848	B
MDM2	-0.0320114	0.462093	B
WDFY2	-0.0364265	0.402649	B
BAZ1A	-0.0368849	0.396751	B
UBL3	-0.0370778	0.394285	B
RC3H1	-0.0374012	0.390171	B
CORO2A	-0.0382907	0.37899	B
GNB4	-0.0399591	0.358555	B
UHRF2	-0.0425191	0.328573	B
CCIN	-0.0428642	0.324658	B
TMEM129	-0.0430835	0.322187	B
MYCBP2	-0.0454423	0.296379	B
TAB3	-0.0461773	0.288628	B
AURKA	-0.0465186	0.285075	B
EED	-0.0467759	0.282416	B
TRIM38	-0.0480036	0.269961	B
DENND3	-0.0480171	0.269826	B
UBE2C	-0.0483187	0.266826	B
SOCS4	-0.0490644	0.259506	B
ZNRF2	-0.0509741	0.241397	B
GGA3	-0.0513124	0.238283	B
WDR72	-0.0520793	0.231331	B
SH3D21	-0.0522348	0.229939	B
TRIO	-0.0522555	0.229755	B
CCNF	-0.053989	0.214646	B
KLHL11	-0.0545741	0.209712	B
UBA5	-0.0554098	0.202807	B
UBE2T	-0.0563911	0.194911	B
TRIM33	-0.0564515	0.194432	B
GGA2	-0.0575155	0.186144	B
RCBTB1	-0.0579729	0.182661	B
EML2	-0.0584889	0.178791	B
TRIM22	-0.0589247	0.17557	B
CDC20	-0.0594695	0.171604	B
YAF2	-0.0598588	0.168811	B
OTUD3	-0.061214	0.159355	B
MTF2	-0.0617335	0.155838	B
CORO2B	-0.0624053	0.151377	B
NEURL3	-0.0624195	0.151284	B
ASB9	-0.0626694	0.14965	B
HCLS1	-0.0628298	0.148609	B
ARIH2	-0.0634114	0.144879	B
ZNRF1	-0.0634422	0.144683	B
RBBP6	-0.0642576	0.13958	B
CTTN	-0.0646888	0.136938	B
FBXL8	-0.064763	0.136488	B
ARHGEF6	-0.064935	0.135447	B
RHBDD3	-0.0653347	0.133053	B
GGA1	-0.066293	0.127445	B
OASL	-0.0664822	0.126361	B
HECTD2	-0.0680051	0.117886	B
NPLOC4	-0.0681217	0.117256	B
RHOBTB3	-0.0683644	0.115953	B
SRM	-0.0698345	0.108301	B
SMURF1	-0.0706822	0.104074	B
WRAP73	-0.0708474	0.103265	B
HCK	-0.0719553	0.0979711	B
STAC	-0.0733394	0.0916641	B
WDFY3	-0.0739138	0.0891436	B
KMT2B	-0.0745606	0.086373	B
WDHD1	-0.0746413	0.0860322	B
TRAIP	-0.0747861	0.0854235	B
DNAJC6	-0.0758029	0.0812457	B
UBE2V1	-0.0758733	0.0809628	B
PPARA	-0.0759363	0.0807102	B
CBLB	-0.0759616	0.080609	B
TNK2	-0.0762806	0.0793413	B
KLHL14	-0.0763818	0.0789424	B
DNAJC2	-0.0764959	0.0784945	B
ZBTB48	-0.0770176	0.0764736	B
CYLD	-0.0782752	0.0717755	B
KLHL21	-0.0806905	0.0634142	B
MAP3K2	-0.0817425	0.0600319	B
PACSIN2	-0.0829398	0.0563657	B
UBE2S	-0.0831217	0.0558252	B
MAP3K10	-0.0835722	0.0545054	B
TRIM56	-0.0843596	0.0522606	B
ARPC1B	-0.0843806	0.052202	B
ZBTB8A	-0.0845208	0.0518108	B
JADE1	-0.0859585	0.0479395	B
RNF182	-0.086544	0.0464342	B
ZBTB40	-0.0868907	0.0455614	B
RNF43	-0.0872656	0.0446334	B
CUL5	-0.0885527	0.0415671	B
UBE2E2	-0.0890762	0.0403719	B
SKAP1	-0.0893355	0.0397908	B
DCAF17	-0.0896273	0.0391453	B
USP15	-0.0897566	0.038862	B
BACH1	-0.0902916	0.0377087	B
WDR91	-0.0904675	0.0373359	B
LNX1	-0.0910697	0.0360831	B
TRIM7	-0.0921111	0.0340011	B
UCHL3	-0.0925777	0.0331019	B
RWDD3	-0.0927911	0.0326975	B
KDM2B	-0.092943	0.0324122	B
KLHL42	-0.0944504	0.0296947	B
WDR38	-0.0949745	0.0287966	B
AHR	-0.0963979	0.0264748	B
RNF39	-0.0964796	0.0263465	B
KLHL2	-0.0967437	0.0259355	B
RNF125	-0.0978845	0.0242237	B
RNFT1	-0.0988555	0.0228443	B
OTUB2	-0.0995611	0.0218851	B
DCUN1D3	-0.0997537	0.0216295	B
BTBD1	-0.100187	0.0210636	B
MAP3K1	-0.100446	0.0207316	B
LZTR1	-0.100836	0.020241	B
PPWD1	-0.101551	0.0193665	B
UBE2W	-0.102506	0.01825	B
PLCG1	-0.102581	0.018164	B
USP54	-0.102719	0.0180079	B
RNF215	-0.102866	0.0178431	B
KLHL18	-0.103042	0.0176484	B
MARCHF3	-0.103084	0.0176019	B
RBCK1	-0.103471	0.0171785	B
XIAP	-0.103583	0.0170578	B
TRAF4	-0.103621	0.0170178	B
ZNF106	-0.103926	0.0166933	B
PRKN	-0.104019	0.0165959	B
BRCA1	-0.104421	0.0161791	B
UBR5	-0.105015	0.0155804	B
FBXO33	-0.105087	0.0155088	B
DMXL1	-0.105844	0.0147768	B
PARD6B	-0.106467	0.0141966	B
ZNRF3	-0.106494	0.0141722	B
SKP2	-0.107056	0.0136672	B
TRAF2	-0.107423	0.0133467	B
OSTM1	-0.108444	0.012488	B
MAP3K21	-0.108653	0.0123185	B
PELI2	-0.108749	0.0122411	B
FBXL19	-0.108922	0.0121035	B
ISG15	-0.108977	0.0120594	B
TNFAIP3	-0.109238	0.0118545	B
MID1	-0.110131	0.0111758	B
KDM2A	-0.110197	0.0111272	B
DCUN1D1	-0.110383	0.010991	B
WDR6	-0.110837	0.0106643	B
EPS15	-0.11098	0.0105635	B
TLE2	-0.111406	0.0102673	B
HIC1	-0.111783	0.0100113	B
USP46	-0.111825	0.00998303	B
NOD1	-0.11186	0.00995961	B
WWP1	-0.112469	0.00956033	B
KLHL13	-0.112844	0.00932107	B
BARD1	-0.113036	0.0092008	B
MGRN1	-0.113582	0.00886658	B
SIAH1	-0.113704	0.00879328	B
PDZRN3	-0.11378	0.00874784	B
SCAP	-0.114197	0.00850275	B
ARHGAP26	-0.114671	0.00823148	B
MAP3K5	-0.114859	0.00812626	B
TAX1BP1	-0.115452	0.00780191	B
DCAF1	-0.116113	0.00745358	B
TRAF3	-0.116368	0.00732314	B
CISH	-0.116413	0.0073001	B
ZBTB17	-0.11645	0.00728176	B
HECTD1	-0.116569	0.00722146	B
USPL1	-0.117132	0.00694432	B
FANCL	-0.117869	0.00659514	B
FXN	-0.118155	0.00646407	B
TNIP2	-0.118207	0.00644081	B
APAF1	-0.118403	0.00635248	B
RC3H2	-0.11884	0.00615977	B
VAV3	-0.119194	0.00600738	B
CBL	-0.119446	0.00590113	B
VAV2	-0.119608	0.00583384	B
LATS1	-0.120597	0.00543682	B
ABL2	-0.120838	0.0053436	B
RABGEF1	-0.122547	0.00472451	B
TRIM59	-0.123005	0.0045701	B
ZBTB44	-0.123235	0.00449402	B
RNF44	-0.123652	0.00435944	B
RNF123	-0.123963	0.00426128	B
AMFR	-0.126067	0.00364869	B
SH3RF1	-0.126091	0.00364219	B
WDR77	-0.126291	0.00358835	B
MIB1	-0.126432	0.00355103	B
USP47	-0.1265	0.003533	B
PARD6A	-0.12674	0.00347047	B
ASAP1	-0.127571	0.00326102	B
UBE4A	-0.129424	0.00283493	B
LYN	-0.129463	0.00282662	B
ATG16L1	-0.129552	0.00280753	B
FEM1C	-0.129961	0.00272132	B
WDR48	-0.131676	0.00238567	B
CBX4	-0.13203	0.00232116	B
UBR1	-0.132165	0.00229699	B
FBXL17	-0.13231	0.00227144	B
SOCS2	-0.133044	0.00214534	B
RNF144B	-0.133082	0.00213902	B
KAT6A	-0.133171	0.00212421	B
RNF180	-0.133496	0.00207103	B
DTL	-0.1339	0.0020066	B
WDR78	-0.134343	0.00193801	B
WDR7	-0.134605	0.00189853	B
TRIM11	-0.134837	0.00186406	B
THOC6	-0.13496	0.00184617	B
SORBS1	-0.136104	0.00168621	B
TRIM69	-0.136539	0.00162874	B
ZNF131	-0.136779	0.00159788	B
HIC2	-0.137016	0.00156786	B
TRIM6	-0.137119	0.00155495	B
UBE2D4	-0.137267	0.00153668	B
HACE1	-0.138044	0.00144368	B
EML4	-0.138163	0.00142991	B
USP20	-0.140075	0.00122449	B
UBR2	-0.140094	0.00122261	B
CADPS2	-0.140335	0.00119875	B
SEC13	-0.140478	0.00118484	B
TBL1XR1	-0.140638	0.00116943	B
MYO1E	-0.140778	0.00115608	B
FBXO44	-0.140965	0.00113845	B
ABTB1	-0.141325	0.00110533	B
TMF1	-0.141428	0.001096	B
NACC2	-0.141809	0.00106207	B
FBXO6	-0.142016	0.00104407	B
TDRD3	-0.142197	0.00102863	B
UBE2K	-0.142422	0.00100958	B
RASD2	-0.142801	0.000978338	B
FBXO17	-0.142907	0.000969786	B
USP9X	-0.143455	0.000926543	B
TRIM58	-0.143749	0.000904054	B
HECW2	-0.144423	0.000854485	B
BAG1	-0.144506	0.000848528	B
ASAP2	-0.144922	0.000819361	B
USP36	-0.145315	0.000792723	B
CHD3	-0.14552	0.000779082	B
ZBTB10	-0.145683	0.000768436	B
NEDD8-MDP1	-0.145892	0.000754983	B
UBR4	-0.146283	0.000730346	B
SYVN1	-0.146639	0.000708592	B
UBA1	-0.146675	0.000706436	B
UBA3	-0.147131	0.00067948	B
RHOBTB1	-0.147979	0.000631928	B
BOP1	-0.148839	0.000586869	B
TRIM25	-0.149309	0.000563521	B
SH3D19	-0.149478	0.000555369	B
RNF115	-0.149779	0.000541049	B
MALT1	-0.149918	0.000534573	B
PHRF1	-0.150227	0.000520414	B
VPS36	-0.150238	0.000519903	B
FBXO11	-0.150628	0.000502554	B
HERC6	-0.15081	0.000494622	B
PRKAA2	-0.151579	0.000462425	B
SH3PXD2A	-0.152328	0.000432943	B
BTBD9	-0.152523	0.00042557	B
KCTD21	-0.153418	0.000393176	B
ZFAND6	-0.15362	0.000386185	B
WDR4	-0.153651	0.000385124	B
DCAF15	-0.15379	0.000380418	B
BCL6	-0.153905	0.000376542	B
CD2AP	-0.154344	0.000362104	B
POLH	-0.15435	0.000361905	B
BAP1	-0.154392	0.000360565	B
RAB40C	-0.154592	0.000354184	B
PRKCI	-0.156593	0.000295873	B
USP32	-0.157101	0.000282568	B
PEX7	-0.157488	0.000272817	B
SIK3	-0.158201	0.000255676	B
PSEN1	-0.158647	0.00024546	B
UBTD1	-0.158718	0.000243867	B
ASB1	-0.158734	0.000243515	B
OTUD7A	-0.159491	0.00022717	B
ARHGEF7	-0.160021	0.000216349	B
RNF111	-0.160387	0.000209143	B
WDR31	-0.161374	0.000190867	B
TLE1	-0.161859	0.000182432	B
USP4	-0.162754	0.000167781	B
TBK1	-0.163584	0.000155195	B
PHF21A	-0.16391	0.000150497	B
KDM5C	-0.164062	0.000148357	B
NEBL	-0.16414	0.000147267	B
WDFY1	-0.164803	0.000138299	B
FBXL7	-0.165047	0.000135137	B
RNF122	-0.166256	0.000120424	B
PPP1R13B	-0.167286	0.000109092	B
USP11	-0.168498	9.70456e-05	B
MARCHF2	-0.169491	8.81175e-05	B
TRIM15	-0.16983	8.52565e-05	B
ARHGAP10	-0.170695	7.8336e-05	B
FBXL12	-0.171045	7.56879e-05	B
SPAG16	-0.171122	7.51212e-05	B
TRIM68	-0.17128	7.39614e-05	B
IBTK	-0.171546	7.20485e-05	B
RNF34	-0.171987	6.89816e-05	B
WDR76	-0.172114	6.81182e-05	B
KBTBD7	-0.173086	6.18569e-05	B
CPNE1	-0.173644	5.85154e-05	B
EML3	-0.173689	5.82552e-05	B
RNF24	-0.174246	5.51015e-05	B
KLHL23	-0.174507	5.3681e-05	B
USP33	-0.175553	4.83255e-05	B
MAP3K3	-0.17604	4.60055e-05	B
USP19	-0.176482	4.39919e-05	B
DTX3L	-0.17703	4.16163e-05	B
DCAF4	-0.177251	4.06905e-05	B
NEDD4	-0.177893	3.81121e-05	B
TRIM8	-0.177946	3.79061e-05	B
PCGF2	-0.177993	3.77262e-05	B
TLE3	-0.178391	3.62205e-05	B
KLHL15	-0.178399	3.61921e-05	B
VPS41	-0.17859	3.54916e-05	B
TP53BP2	-0.178705	3.50742e-05	B
ITCH	-0.179724	3.15864e-05	B
SPTAN1	-0.179789	3.13762e-05	B
UBE2O	-0.180493	2.91737e-05	B
GRAPL	-0.180576	2.89221e-05	B
AUP1	-0.181668	2.58216e-05	B
TFG	-0.181669	2.58178e-05	B
TOM1L2	-0.182178	2.44835e-05	B
FBXL4	-0.183862	2.05168e-05	B
TRIM9	-0.184761	1.86571e-05	B
RLIM	-0.184792	1.85971e-05	B
IRF2BPL	-0.185786	1.67334e-05	B
FAAP20	-0.18595	1.64437e-05	B
PIAS3	-0.187126	1.45004e-05	B
BAZ1B	-0.187157	1.44518e-05	B
KCTD3	-0.188885	1.19964e-05	B
NSD1	-0.188979	1.18746e-05	B
PHF14	-0.189912	1.07311e-05	B
KLHL8	-0.190187	1.04142e-05	B
UBE3C	-0.190336	1.02461e-05	B
UBXN2B	-0.19055	1.00094e-05	B
NSMAF	-0.191104	9.42138e-06	B
DNMBP	-0.191149	9.37487e-06	B
SHARPIN	-0.191994	8.5444e-06	B
CDC27	-0.192369	8.19821e-06	B
WDR81	-0.192374	8.19443e-06	B
NEURL1B	-0.192428	8.14553e-06	B
FBXO9	-0.192846	7.77774e-06	B
CREBBP	-0.19308	7.57945e-06	B
FNBP1L	-0.193737	7.0468e-06	B
DCUN1D5	-0.194441	6.51611e-06	B
EPS15L1	-0.195096	6.05725e-06	B
UFM1	-0.196608	5.11182e-06	B
HGS	-0.196898	4.94699e-06	B
PPP1R13L	-0.196899	4.94664e-06	B
UBQLN1	-0.197627	4.55571e-06	B
FBXO3	-0.197805	4.46517e-06	B
ASB6	-0.197836	4.44943e-06	B
PELI1	-0.197864	4.43521e-06	B
IFIH1	-0.198208	4.26548e-06	B
KCTD9	-0.198773	3.99989e-06	B
TAF1D	-0.199867	3.5301e-06	B
TAB2	-0.200337	3.34496e-06	B
HIRA	-0.200619	3.23838e-06	B
CORO1C	-0.200939	3.1211e-06	B
STAM2	-0.20121	3.02507e-06	B
FCHSD2	-0.201912	2.78948e-06	B
ERCC8	-0.202104	2.72813e-06	B
HDAC6	-0.202516	2.60094e-06	B
STAM	-0.202804	2.51557e-06	B
PML	-0.202909	2.48493e-06	B
RNF126	-0.203031	2.45e-06	B
ARHGEF37	-0.203067	2.43963e-06	B
TAF5	-0.203523	2.31338e-06	B
STAMBPL1	-0.203552	2.30558e-06	B
WDR13	-0.206001	1.72957e-06	B
TRIM35	-0.206371	1.65563e-06	B
CUEDC1	-0.206713	1.58997e-06	B
TRIM26	-0.207412	1.46336e-06	B
GNB1L	-0.207716	1.41141e-06	B
RYBP	-0.208005	1.36356e-06	B
USP13	-0.209083	1.19864e-06	B
PLAA	-0.209231	1.17754e-06	B
BUB3	-0.209335	1.16293e-06	B
TRIM55	-0.209491	1.14145e-06	B
OSTF1	-0.210262	1.0402e-06	B
KLHL36	-0.210722	9.84077e-07	B
USP7	-0.210868	9.66851e-07	B
KLHL26	-0.21094	9.58423e-07	B
UBE2G1	-0.21112	9.37766e-07	B
FBXO8	-0.211907	8.52433e-07	B
USP48	-0.212084	8.34293e-07	B
IKBKG	-0.212727	7.71406e-07	B
RNF38	-0.212754	7.68863e-07	B
TRIP12	-0.214218	6.42705e-07	B
NOSTRIN	-0.214255	6.39767e-07	B
ZFP91	-0.214801	5.98216e-07	B
TRIM24	-0.215085	5.77644e-07	B
SH3YL1	-0.215418	5.54326e-07	B
SENP8	-0.217336	4.36856e-07	B
MARCHF5	-0.217632	4.21046e-07	B
FBXO42	-0.217742	4.15286e-07	B
KLHL12	-0.21839	3.82915e-07	B
PRKAA1	-0.218598	3.73083e-07	B
KLHL20	-0.219383	3.38014e-07	B
RNF149	-0.221584	2.55793e-07	B
FBXO31	-0.221921	2.45055e-07	B
BTRC	-0.222325	2.32748e-07	B
RSPRY1	-0.222518	2.2707e-07	B
NFX1	-0.223001	2.13473e-07	B
WDTC1	-0.223977	1.88335e-07	B
TRIM16	-0.224067	1.8617e-07	B
BCL6B	-0.225331	1.58123e-07	B
TRIM27	-0.225666	1.51401e-07	B
MARCHF9	-0.22596	1.45746e-07	B
ABI3	-0.226774	1.31096e-07	B
TRIM5	-0.226989	1.27465e-07	B
WDR24	-0.228403	1.05924e-07	B
RBX1	-0.228968	9.83402e-08	B
RNF135	-0.22927	9.45084e-08	B
WDR41	-0.229482	9.19012e-08	B
LDB2	-0.23008	8.49154e-08	B
MARCHF6	-0.230435	8.10154e-08	B
UBQLN4	-0.230683	7.8393e-08	B
WDR12	-0.230921	7.59522e-08	B
ADRM1	-0.231114	7.40324e-08	B
UBE2E1	-0.231773	6.78153e-08	B
PCGF6	-0.233672	5.25821e-08	B
DDB2	-0.234042	5.00282e-08	B
YES1	-0.234871	4.47279e-08	B
DDX58	-0.234874	4.47095e-08	B
RFWD3	-0.235965	3.85603e-08	B
UBE2J2	-0.236134	3.76849e-08	B
WDR45	-0.236571	3.55096e-08	B
KBTBD2	-0.236658	3.50905e-08	B
ABI2	-0.236732	3.47397e-08	B
SENP1	-0.23829	2.80662e-08	B
EML1	-0.238664	2.66626e-08	B
TAF5L	-0.238679	2.66068e-08	B
SHKBP1	-0.238954	2.56159e-08	B
FBH1	-0.239011	2.54164e-08	B
CUL3	-0.239341	2.42858e-08	B
WDR43	-0.239479	2.38292e-08	B
CRBN	-0.239904	2.24675e-08	B
GRAP	-0.240878	1.96299e-08	B
WDR75	-0.24172	1.74598e-08	B
UBE4B	-0.242107	1.6541e-08	B
STRAP	-0.242268	1.61743e-08	B
UBE2L6	-0.242732	1.51563e-08	B
WDR47	-0.24305	1.44965e-08	B
SIAH2	-0.243245	1.41044e-08	B
FUS	-0.243332	1.39346e-08	B
WDR89	-0.245262	1.06135e-08	B
MID2	-0.246204	9.28517e-09	B
NCK1	-0.248784	6.42003e-09	B
DCAF7	-0.250131	5.28598e-09	B
MARCHF8	-0.250366	5.10919e-09	B
RMND5A	-0.250469	5.03339e-09	B
CUL4A	-0.251381	4.40969e-09	B
MNAT1	-0.251687	4.21748e-09	B
ZBTB42	-0.252091	3.97606e-09	B
RNF11	-0.252625	3.67777e-09	B
UBE2J1	-0.254503	2.79173e-09	B
FBXO45	-0.255384	2.45087e-09	B
SH3GL1	-0.256054	2.21925e-09	B
PEX2	-0.257001	1.92793e-09	B
RNF10	-0.257115	1.89546e-09	B
KBTBD6	-0.257833	1.70268e-09	B
JOSD2	-0.259547	1.31665e-09	B
SNX9	-0.259728	1.28117e-09	B
ANAPC13	-0.260147	1.20275e-09	B
KCTD5	-0.260375	1.16194e-09	B
BTBD3	-0.260606	1.12215e-09	B
DCAF12	-0.261461	9.85679e-10	B
TOLLIP	-0.262211	8.79535e-10	B
USP51	-0.262401	8.54438e-10	B
CUL1	-0.262961	7.84421e-10	B
SQSTM1	-0.263795	6.90431e-10	B
ARNT	-0.264009	6.68109e-10	B
SEC31A	-0.264097	6.59151e-10	B
UBQLN2	-0.265495	5.31556e-10	B
GNB5	-0.265599	5.23069e-10	B
MAP3K11	-0.266282	4.70619e-10	B
ZBTB7B	-0.267218	4.06972e-10	B
WDR33	-0.267378	3.96987e-10	B
NOSIP	-0.267981	3.61389e-10	B
NUP62	-0.268069	3.56433e-10	B
CUL7	-0.268569	3.29694e-10	B
TRPC4AP	-0.269384	2.90168e-10	B
DCAF11	-0.270406	2.47087e-10	B
WDR5	-0.2714	2.11208e-10	B
ZBTB14	-0.272383	1.80725e-10	B
PREB	-0.272658	1.72984e-10	B
RCBTB2	-0.274398	1.31055e-10	B
NUB1	-0.275213	1.1498e-10	B
SART1	-0.275368	1.12155e-10	B
ATG5	-0.276444	9.42965e-11	B
SSR3	-0.277764	7.61535e-11	B
DMWD	-0.277835	7.52797e-11	B
RNF185	-0.279872	5.40069e-11	B
FZR1	-0.280274	5.0563e-11	B
CHD4	-0.283364	3.03627e-11	B
CDC16	-0.284398	2.55632e-11	B
UBFD1	-0.284598	2.47255e-11	B
NBR1	-0.2856	2.09097e-11	B
PACSIN3	-0.288889	1.20084e-11	B
WDR55	-0.289805	1.02761e-11	B
VEZF1	-0.290768	8.7193e-12	B
NCK2	-0.291089	8.25274e-12	B
PAK1IP1	-0.291727	7.39752e-12	B
NAE1	-0.292234	6.7804e-12	B
FBXW11	-0.293203	5.73756e-12	B
RNF187	-0.297572	2.68141e-12	B
CDC34	-0.298623	2.22873e-12	B
ZC3HC1	-0.299584	1.88048e-12	B
PSMD7	-0.302275	1.16516e-12	B
ING3	-0.303632	9.13511e-13	B
WDSUB1	-0.305463	6.56569e-13	B
CRKL	-0.306213	5.73085e-13	B
TOM1L1	-0.307857	4.24781e-13	B
JOSD1	-0.310329	2.69825e-13	B
OPTN	-0.311175	2.30816e-13	B
RNF25	-0.312212	1.90429e-13	B
PRPF8	-0.313956	1.37585e-13	B
PCGF1	-0.31465	1.2083e-13	B
TBCB	-0.315386	1.05245e-13	B
DDB1	-0.316649	8.29534e-14	B
ASB8	-0.316692	8.22858e-14	B
KCTD10	-0.316919	7.88234e-14	B
UBAC2	-0.317692	6.80934e-14	B
BRAP	-0.317901	6.54527e-14	B
KCTD11	-0.318461	5.88412e-14	B
CUL4B	-0.320115	4.29208e-14	B
ZBTB45	-0.3216	3.22799e-14	B
UBE2Z	-0.322215	2.8675e-14	B
UBAP1	-0.322774	2.574e-14	B
FBXO7	-0.324618	1.80031e-14	B
PLRG1	-0.327921	9.43088e-15	B
TMUB2	-0.328094	9.11421e-15	B
LASP1	-0.329723	6.60468e-15	B
MARK4	-0.332332	3.92824e-15	B
WDR18	-0.332807	3.57095e-15	B
RNF8	-0.333919	2.85642e-15	B
PATZ1	-0.335458	2.09327e-15	B
TRIM21	-0.337014	1.52631e-15	B
SUMO1	-0.338147	1.21131e-15	B
KBTBD4	-0.340241	7.88072e-16	B
SMU1	-0.341421	6.17696e-16	B
RNF20	-0.341849	5.65331e-16	B
RNF145	-0.341878	5.61952e-16	B
UFD1	-0.342362	5.08234e-16	B
FBXO4	-0.343324	4.1608e-16	B
TBL2	-0.348501	1.40108e-16	B
IRF2BP1	-0.350336	9.47894e-17	B
ELP2	-0.354584	3.79843e-17	B
WDR70	-0.356446	2.53325e-17	B
NSMCE2	-0.357208	2.14432e-17	B
SAE1	-0.361015	9.26607e-18	B
TSG101	-0.363928	4.83963e-18	B
PELI3	-0.365578	3.33966e-18	B
CIAO1	-0.368676	1.65454e-18	B
WRAP53	-0.369251	1.45124e-18	B
WDR61	-0.378405	1.73436e-19	B
UBC	-0.381844	7.67317e-20	B
SF3A1	-0.385478	3.20666e-20	B
PAAF1	-0.385643	3.08132e-20	B
UBE2Q1	-0.391248	7.84506e-21	B
UBL4A	-0.392604	5.61196e-21	B
URM1	-0.394826	3.23141e-21	B
TRAF3IP2	-0.396935	1.90562e-21	B
TMEM183A	-0.401231	6.42481e-22	B
FAF2	-0.401841	5.49909e-22	B
TBL3	-0.404031	3.13624e-22	B
UBE2B	-0.405015	2.4337e-22	B
KCMF1	-0.406043	1.86505e-22	B
UBE2D2	-0.4064	1.70028e-22	B
CSTF1	-0.406641	1.59708e-22	B
WDR74	-0.409022	8.58669e-23	B
RNF7	-0.412058	3.86253e-23	B
WDR25	-0.413883	2.38065e-23	B
WDR54	-0.417244	9.68438e-24	B
RNF181	-0.419114	5.84625e-24	B
GEMIN5	-0.425497	1.01896e-24	B
DPF2	-0.428357	4.60201e-25	B
UBE2I	-0.431511	1.89805e-25	B
THOC3	-0.431744	1.77717e-25	B
UBB	-0.435925	5.41117e-26	B
UBA2	-0.439493	1.93591e-26	B
FAU	-0.451348	5.81907e-28	B
SKP1	-0.452066	4.68521e-28	B
GNB2	-0.457872	7.96897e-29	B
COPS6	-0.4582	7.20351e-29	B
UFC1	-0.461539	2.55813e-29	B
TNIP1	-0.466503	5.3725e-30	B
UBE2M	-0.468727	2.64804e-30	B
ARPC1A	-0.474577	4.01788e-31	B
RNF130	-0.477076	1.77494e-31	B
RNF113A	-0.484344	1.58776e-32	B
BFAR	-0.493283	7.52401e-34	B
UBXN1	-0.497136	1.96504e-34	B
KEAP1	-0.498412	1.25519e-34	B
RAD23A	-0.501403	4.35579e-35	B
PWP1	-0.515189	2.88807e-37	B
NSFL1C	-0.542819	6.0573e-42	B
EIF3H	-0.566188	2.96528e-46	B
NLE1	-0.566953	2.11408e-46	B
UBA52	-0.567096	1.98416e-46	B
EIF3I	-0.567451	1.69545e-46	B
EIF3F	-0.579509	7.20113e-49	B
RPS27A	-0.596252	2.4859e-52	B
NACA	-0.659354	2.05258e-67	B
RACK1	-0.716473	1.29853e-84	B

## Sheet: Table S9
Table-S9 ubiquitin score of TCGA-KIRC cohort
sample ID	pca1.A	pca1.B	ubiquitin score	pattern
TCGA-CZ-5465	-2.5436	4.25982	-6.80342	A
TCGA-BP-5173	-3.07644	3.78278	-6.85922	A
TCGA-CW-5589	-0.570851	6.22954	-6.80039	A
TCGA-B0-4710	2.80732	5.62173	-2.81441	A
TCGA-CZ-4857	3.15082	0.54665	2.60417	A
TCGA-BP-5202	-1.1825	4.67461	-5.85711	A
TCGA-B0-5120	1.21828	5.39777	-4.17948	A
TCGA-AK-3458	-3.02588	-1.09668	-1.92921	A
TCGA-BP-4789	-0.946576	5.77511	-6.72168	A
TCGA-BP-4976	-1.92004	7.46584	-9.38588	A
TCGA-CJ-5676	-5.94717	-7.83558	1.88841	A
TCGA-CZ-4854	0.42919	-1.02865	1.45784	A
TCGA-BP-4343	-3.14259	2.80218	-5.94477	A
TCGA-B0-5100	-3.12543	-2.18119	-0.944239	A
TCGA-CZ-4858	1.99948	3.4912	-1.49171	A
TCGA-B0-4712	-3.5597	-0.330705	-3.22899	A
TCGA-CZ-5466	-0.0527318	-1.32045	1.26771	A
TCGA-B8-A7U6	1.71667	6.41241	-4.69574	A
TCGA-CJ-5682	-4.00421	0.562693	-4.5669	A
TCGA-B8-5550	-1.06009	5.09437	-6.15447	A
TCGA-AK-3427	-12.7941	-5.91632	-6.87775	A
TCGA-BP-5183	1.32921	2.54288	-1.21367	A
TCGA-DV-5568	-2.3997	-1.39126	-1.00844	A
TCGA-B0-5077	-0.453413	-0.628288	0.174875	A
TCGA-BP-4759	-10.7552	-9.86848	-0.886761	A
TCGA-A3-3385	-2.76352	-1.58337	-1.18016	A
TCGA-B0-5700	-6.49874	-0.314136	-6.18461	A
TCGA-BP-5196	1.69689	5.30057	-3.60368	A
TCGA-B0-5696	-6.27979	2.4336	-8.71339	A
TCGA-B0-5109	3.01415	5.00385	-1.98971	A
TCGA-B0-5095	4.89929	6.06933	-1.17004	A
TCGA-CZ-5464	0.12691	-0.517386	0.644296	A
TCGA-CJ-4907	0.141294	4.81683	-4.67554	A
TCGA-BP-4781	-0.844358	4.91814	-5.7625	A
TCGA-B0-4821	0.0472599	-5.44508	5.49234	A
TCGA-B8-5159	-1.70211	6.0073	-7.70941	A
TCGA-B0-5116	-6.76099	-1.24068	-5.52031	A
TCGA-BP-5181	-3.12785	4.00403	-7.13188	A
TCGA-CJ-4873	0.517486	-9.21603	9.73351	A
TCGA-B0-4706	-1.20876	-2.73656	1.52781	A
TCGA-A3-3380	-0.758798	2.59715	-3.35594	A
TCGA-CJ-4892	2.26132	2.71188	-0.450554	A
TCGA-B0-5115	3.70482	5.97371	-2.26889	A
TCGA-BP-4177	-4.76408	6.80888	-11.573	A
TCGA-CZ-5461	-0.644161	5.36023	-6.00439	A
TCGA-CZ-5469	-4.27651	-2.6815	-1.59501	A
TCGA-BP-4353	3.6106	5.67312	-2.06252	A
TCGA-A3-3352	1.02043	3.32217	-2.30174	A
TCGA-BP-4768	-1.18779	0.520266	-1.70805	A
TCGA-B0-5102	-3.91958	0.12657	-4.04615	A
TCGA-BP-5192	-4.04301	4.5913	-8.63431	A
TCGA-3Z-A93Z	-1.73625	4.00227	-5.73852	A
TCGA-BP-4763	-2.55304	4.17069	-6.72374	A
TCGA-AK-3431	-2.72448	5.72723	-8.45171	A
TCGA-B0-5094	2.06972	2.90423	-0.834508	A
TCGA-MM-A564	-3.88739	-8.81699	4.9296	A
TCGA-CZ-5454	-3.64097	1.78884	-5.42981	A
TCGA-CW-5590	-1.06679	2.59466	-3.66145	A
TCGA-B0-5402	-2.12434	2.40428	-4.52863	A
TCGA-B0-4718	-0.620486	-5.36902	4.74853	A
TCGA-BP-4351	3.91887	-0.992056	4.91093	A
TCGA-BP-5177	-4.82221	-1.86411	-2.9581	A
TCGA-BP-4975	-2.23234	2.73824	-4.97057	A
TCGA-A3-A6NL	4.52613	6.6668	-2.14067	A
TCGA-A3-3306	-0.15219	3.54319	-3.69538	A
TCGA-A3-3382	5.0667	8.57897	-3.51227	A
TCGA-CJ-5678	-3.53067	-2.43091	-1.09976	A
TCGA-BP-4166	-5.64168	-1.26303	-4.37865	A
TCGA-B2-4099	-0.867222	3.65031	-4.51753	A
TCGA-BP-4329	-4.62182	-0.977673	-3.64415	A
TCGA-BP-4338	-6.55665	-3.78601	-2.77064	A
TCGA-AK-3451	-10.7143	-10.6699	-0.0443966	A
TCGA-CZ-5459	-3.99188	-2.9224	-1.06948	A
TCGA-CZ-4859	-4.96538	7.15676	-12.1221	A
TCGA-AK-3428	-3.24254	7.57156	-10.8141	A
TCGA-CJ-5684	-2.68488	1.6419	-4.32678	A
TCGA-B8-4151	-4.9356	2.45872	-7.39432	A
TCGA-BP-5168	-6.29227	0.330881	-6.62316	A
TCGA-EU-5905	-1.33889	5.89624	-7.23513	A
TCGA-BP-5170	-5.57816	0.491082	-6.06924	A
TCGA-G6-A8L6	-1.53858	-1.45232	-0.0862581	A
TCGA-DV-5569	-1.15675	3.90813	-5.06488	A
TCGA-B4-5834	-1.36168	7.62819	-8.98987	A
TCGA-B4-5838	-2.72927	5.81295	-8.54221	A
TCGA-CZ-4860	-3.66848	10.1655	-13.834	A
TCGA-CZ-5457	-2.67664	3.27549	-5.95214	A
TCGA-AK-3429	-2.975	1.43552	-4.41052	A
TCGA-AK-3425	-2.30552	-0.612437	-1.69308	A
TCGA-MW-A4EC	-0.016024	4.32128	-4.33731	A
TCGA-B0-5098	-0.974392	5.72522	-6.69961	A
TCGA-B0-5107	1.22826	-0.528433	1.75669	A
TCGA-BP-4762	-0.982992	5.79878	-6.78177	A
TCGA-B0-4823	-2.59984	4.1259	-6.72575	A
TCGA-A3-3383	-4.20516	0.394218	-4.59938	A
TCGA-BP-4776	-4.21584	-8.60824	4.39239	A
TCGA-B0-4844	-1.64399	-3.56615	1.92216	A
TCGA-AK-3436	-7.59621	-0.877428	-6.71879	A
TCGA-CZ-5458	-1.00875	4.66893	-5.67768	A
TCGA-B0-4701	3.92925	3.61197	0.317285	A
TCGA-B0-5693	-0.963412	8.32448	-9.28789	A
TCGA-B0-4814	0.0412503	3.50406	-3.46281	A
TCGA-CZ-5467	-2.55222	8.54736	-11.0996	A
TCGA-BP-4174	-1.97481	6.32301	-8.29782	A
TCGA-B8-4620	-1.62017	-1.66078	0.0406085	A
TCGA-CJ-4885	-5.49705	1.85235	-7.3494	A
TCGA-CZ-4861	-0.270189	1.06982	-1.34001	A
TCGA-A3-A6NI	0.738217	4.33008	-3.59186	A
TCGA-B0-5695	-2.41103	5.20529	-7.61632	A
TCGA-B0-4691	-2.25176	-5.90976	3.658	A
TCGA-CJ-4870	-7.45166	0.39492	-7.84658	A
TCGA-B0-5399	1.97824	3.26905	-1.29082	A
TCGA-CW-5588	-1.23371	4.4824	-5.71611	A
TCGA-BP-4761	-7.27142	-5.93253	-1.33889	A
TCGA-CW-6090	-1.29985	5.93394	-7.23379	A
TCGA-B8-4154	-3.64751	-0.489671	-3.15784	A
TCGA-CZ-5984	0.534617	3.56368	-3.02906	A
TCGA-CJ-4897	-4.71753	3.29542	-8.01295	A
TCGA-CJ-4871	-3.35383	0.577641	-3.93147	A
TCGA-B0-5702	-10.4967	-14.2776	3.78092	A
TCGA-CJ-6033	-2.92003	1.69443	-4.61446	A
TCGA-BP-4163	2.26837	4.124	-1.85563	A
TCGA-BP-4974	4.68948	4.5593	0.130187	A
TCGA-B0-5113	4.36563	6.84857	-2.48294	A
TCGA-BP-4355	1.88619	-0.682372	2.56856	B
TCGA-CZ-5451	-1.92488	3.58834	-5.51322	B
TCGA-B0-5697	1.7176	3.24675	-1.52915	B
TCGA-A3-A8OV	-1.08648	1.75576	-2.84225	B
TCGA-CJ-5671	-0.318799	-0.834933	0.516134	B
TCGA-B2-3923	6.45109	8.4919	-2.04081	B
TCGA-B0-4815	8.1711	1.99774	6.17336	B
TCGA-B0-4827	-0.893148	0.0318939	-0.925041	B
TCGA-CJ-4637	8.68939	5.10576	3.58362	B
TCGA-A3-3346	-0.526535	0.0914349	-0.61797	B
TCGA-B8-5165	0.0323806	5.3904	-5.35802	B
TCGA-CJ-5683	-3.11817	1.37376	-4.49193	B
TCGA-CW-5580	1.54314	5.24042	-3.69728	B
TCGA-CJ-4641	6.0502	3.76681	2.28339	B
TCGA-AK-3434	-3.20204	-2.84401	-0.358025	B
TCGA-B0-5710	0.589126	5.28704	-4.69791	B
TCGA-CW-5591	0.476327	5.23495	-4.75862	B
TCGA-CJ-4874	-3.16422	1.85364	-5.01787	B
TCGA-BP-4760	-1.8144	6.96039	-8.7748	B
TCGA-CZ-4864	5.84021	5.21314	0.627072	B
TCGA-BP-4340	0.90236	3.70692	-2.80455	B
TCGA-BP-4160	0.496794	3.8849	-3.3881	B
TCGA-B8-5158	2.40455	1.71217	0.692389	B
TCGA-B0-4703	5.85036	7.51911	-1.66875	B
TCGA-BP-4807	-0.931196	2.96475	-3.89594	B
TCGA-BP-4983	7.56716	6.83476	0.732404	B
TCGA-BP-4782	0.453233	2.12442	-1.67118	B
TCGA-BP-4331	5.93531	7.4792	-1.54388	B
TCGA-B8-A54G	8.34296	3.78292	4.56005	B
TCGA-BP-4790	5.43017	5.10458	0.32559	B
TCGA-BP-4993	-1.64672	1.24906	-2.89578	B
TCGA-B0-4700	0.949412	-1.90719	2.8566	B
TCGA-B2-5639	-2.64276	1.91268	-4.55543	B
TCGA-T7-A92I	1.95953	4.26671	-2.30717	B
TCGA-A3-3365	2.15627	6.44846	-4.29219	B
TCGA-A3-A8CQ	3.73832	7.49466	-3.75634	B
TCGA-BP-5006	-2.10294	0.165713	-2.26865	B
TCGA-BP-5008	2.91239	4.36144	-1.44904	B
TCGA-B0-5709	5.22411	7.58157	-2.35746	B
TCGA-DV-5576	-1.29098	4.64157	-5.93255	B
TCGA-BP-4344	2.36018	4.92918	-2.56899	B
TCGA-B4-5836	1.07015	5.93233	-4.86218	B
TCGA-A3-3358	1.24191	-1.61381	2.85572	B
TCGA-EU-5906	2.3962	7.27334	-4.87714	B
TCGA-CJ-5677	-3.02788	-3.79871	0.770829	B
TCGA-BP-5199	4.90484	2.6459	2.25894	B
TCGA-BP-4795	0.806396	5.68636	-4.87997	B
TCGA-BP-4987	2.92402	3.34637	-0.422352	B
TCGA-B0-5110	3.98949	6.96002	-2.97052	B
TCGA-CJ-6028	3.33735	3.06179	0.275556	B
TCGA-B8-A54J	1.54746	3.73444	-2.18698	B
TCGA-CW-5587	3.2224	6.28409	-3.06169	B
TCGA-BP-4766	1.84155	2.77149	-0.929944	B
TCGA-A3-3329	-0.16982	1.12058	-1.2904	B
TCGA-CJ-5680	-0.902528	3.38939	-4.29192	B
TCGA-CJ-6032	-0.314685	3.09303	-3.40772	B
TCGA-EU-5904	-0.944938	3.10144	-4.04638	B
TCGA-B0-4945	1.24086	2.85876	-1.6179	B
TCGA-B4-5377	1.71692	7.64227	-5.92535	B
TCGA-CZ-5455	5.18257	7.39277	-2.2102	B
TCGA-B0-5692	-0.00175175	0.61722	-0.618972	B
TCGA-A3-A8OW	3.33167	5.41713	-2.08545	B
TCGA-A3-3359	5.71476	6.03967	-0.324913	B
TCGA-CZ-5456	-0.581719	1.76876	-2.35047	B
TCGA-B8-5162	4.25637	6.70168	-2.44531	B
TCGA-BP-5198	-1.96899	-1.35193	-0.61706	B
TCGA-BP-4769	-0.519086	6.39022	-6.90931	B
TCGA-CZ-4862	9.86632	6.64979	3.21653	B
TCGA-AS-3778	1.74355	4.86579	-3.12225	B
TCGA-BP-4998	7.07259	5.47031	1.60228	B
TCGA-CJ-4868	2.382	1.56483	0.81717	B
TCGA-AK-3455	1.6307	2.86226	-1.23156	B
TCGA-DV-5575	-0.387448	5.34522	-5.73266	B
TCGA-B8-5164	5.95653	6.45824	-0.501711	B
TCGA-B0-5096	-1.55683	1.74857	-3.3054	B
TCGA-B0-4818	2.32516	1.68735	0.637803	B
TCGA-B0-5690	1.78017	3.49438	-1.71421	B
TCGA-AK-3461	4.31629	5.49644	-1.18015	B
TCGA-CJ-4903	-0.28082	-0.505697	0.224876	B
TCGA-A3-3320	4.48055	6.77705	-2.2965	B
TCGA-A3-3367	0.348382	1.0638	-0.715415	B
TCGA-AK-3460	-0.358436	-0.864398	0.505962	B
TCGA-A3-3325	0.797218	1.47976	-0.682539	B
TCGA-BP-4784	-2.71722	6.09029	-8.8075	B
TCGA-CW-6097	4.95629	7.02841	-2.07212	B
TCGA-B0-4848	0.606448	5.0632	-4.45675	B
TCGA-BP-4162	5.01236	4.21503	0.797337	B
TCGA-CJ-4905	-0.689548	6.27036	-6.95991	B
TCGA-B0-4845	1.21667	-0.715778	1.93245	B
TCGA-CZ-4866	2.98257	3.45755	-0.474986	B
TCGA-G6-A8L8	-1.80849	0.591873	-2.40036	B
TCGA-A3-3335	-4.04942	-6.12549	2.07607	B
TCGA-B0-5119	-0.643801	3.7424	-4.3862	B
TCGA-B8-5546	-2.67333	3.38991	-6.06325	B
TCGA-CJ-4634	3.48365	5.79964	-2.31599	B
TCGA-EU-5907	-2.32379	7.44948	-9.77327	B
TCGA-CJ-4904	-0.991193	5.85487	-6.84607	B
TCGA-B8-5545	2.17533	7.10714	-4.93181	B
TCGA-A3-3363	1.32255	3.49661	-2.17406	B
TCGA-B0-5097	2.40441	2.05872	0.345685	B
TCGA-B0-5711	-0.115088	4.63047	-4.74556	B
TCGA-CZ-4863	6.05632	6.4507	-0.394379	B
TCGA-BP-4986	4.81026	5.64169	-0.831426	B
TCGA-CJ-4869	-2.02972	-2.17606	0.146341	B
TCGA-B0-4696	2.02504	9.20969	-7.18465	B
TCGA-CJ-5675	0.875026	4.23684	-3.36181	B
TCGA-BP-4161	5.09926	1.70243	3.39684	B
TCGA-B8-5551	7.26269	6.97272	0.289966	B
TCGA-BP-4961	1.7282	6.80528	-5.07708	B
TCGA-CZ-5470	-1.1448	-0.46447	-0.680329	B
TCGA-CW-6088	3.99134	9.08147	-5.09014	B
TCGA-BP-4765	1.80535	6.22523	-4.41988	B
TCGA-A3-A8OX	4.32142	4.77319	-0.451769	B
TCGA-BP-4965	0.956983	6.24316	-5.28618	B
TCGA-BP-5180	-3.65399	-2.97465	-0.679341	B
TCGA-BP-5201	-1.1089	-3.0325	1.92359	B
TCGA-A3-3376	6.16797	7.5242	-1.35623	B
TCGA-A3-A6NN	3.1756	6.64642	-3.47083	B
TCGA-B0-4698	6.36988	11.974	-5.60414	B
TCGA-B0-5705	-0.0832408	4.71293	-4.79617	B
TCGA-CZ-5468	-1.14237	0.95604	-2.09841	B
TCGA-A3-3362	1.92228	4.5936	-2.67132	B
TCGA-BP-4801	0.127965	4.04581	-3.91784	B
TCGA-BP-4354	8.73106	6.96822	1.76284	B
TCGA-B0-4846	4.80303	4.20351	0.59952	B
TCGA-B0-5707	-3.19063	2.68124	-5.87187	B
TCGA-B8-5163	2.73107	5.1008	-2.36972	B
TCGA-B0-5080	0.270155	5.6505	-5.38035	B
TCGA-DV-5573	5.49456	4.59382	0.900739	B
TCGA-B0-5712	-4.89201	0.570813	-5.46282	B
TCGA-BP-4774	0.116718	-0.886673	1.00339	B
TCGA-B8-4143	5.87908	3.43872	2.44036	B
TCGA-B2-5635	10.1735	9.36506	0.808468	B
TCGA-CZ-5985	3.71107	4.44761	-0.736531	B
TCGA-A3-3372	5.08366	5.78406	-0.700401	B
TCGA-B8-5549	-1.88495	2.43864	-4.32359	B
TCGA-A3-A6NJ	3.78501	5.28729	-1.50228	B
TCGA-BP-4973	3.24979	-0.264737	3.51453	B
TCGA-CZ-5452	1.90519	0.77005	1.13514	B
TCGA-CJ-4902	3.35901	1.92614	1.43286	B
TCGA-CW-5584	-0.216359	3.53459	-3.75095	B
TCGA-CZ-5986	2.23263	7.78122	-5.54859	B
TCGA-BP-4169	6.09847	5.1876	0.910876	B
TCGA-B0-4849	3.7612	2.68968	1.07151	B
TCGA-BP-5184	-2.10183	2.33945	-4.44128	B
TCGA-B0-4694	0.0465832	0.669101	-0.622517	B
TCGA-DV-5567	-2.17198	7.78975	-9.96173	B
TCGA-B0-5706	1.4979	3.20278	-1.70488	B
TCGA-B8-A8YJ	6.2196	4.75001	1.46959	B
TCGA-B2-4101	5.3954	3.98857	1.40684	B
TCGA-CJ-5681	1.90134	7.93041	-6.02907	B
TCGA-CZ-5982	0.336195	5.91248	-5.57628	B
TCGA-CW-5581	-1.76118	5.12093	-6.88211	B
TCGA-B8-4148	8.77194	6.61528	2.15666	B
TCGA-B0-5698	-0.448509	1.15792	-1.60642	B
TCGA-B0-5691	3.4126	6.86201	-3.44942	B
TCGA-B0-5092	4.55851	-3.11785	7.67635	B
TCGA-BP-4173	9.22877	4.45767	4.7711	B
TCGA-CJ-6030	1.48143	2.33071	-0.849279	B
TCGA-B0-5713	0.704277	4.72688	-4.0226	B
TCGA-B2-5636	3.29067	10.2665	-6.97584	B
TCGA-DV-A4W0	2.02321	7.28898	-5.26577	B
TCGA-A3-3343	1.72295	1.84508	-0.12213	B
TCGA-BP-4970	3.12822	4.86311	-1.73489	B
TCGA-B8-A54F	3.79578	4.86746	-1.07168	B
TCGA-AK-3450	-2.84331	2.65516	-5.49847	B
TCGA-A3-3351	9.39337	7.42609	1.96729	B
TCGA-BP-5189	2.36062	3.2638	-0.903178	B
TCGA-BP-4330	6.85577	5.51007	1.3457	B
TCGA-BP-4332	1.14377	3.00061	-1.85685	B
TCGA-BP-4991	5.23998	5.09075	0.149231	B
TCGA-A3-3349	3.5078	6.43899	-2.93119	B
TCGA-CZ-4865	-0.135657	4.2369	-4.37256	B
TCGA-B0-4810	3.18959	3.94288	-0.753291	B
TCGA-B0-5699	0.863063	4.66916	-3.8061	B
TCGA-B8-A54H	2.73747	5.04496	-2.30749	B
TCGA-B2-5641	2.5272	3.70981	-1.18261	B
TCGA-BP-4787	-0.0162783	-1.4375	1.42122	B
TCGA-CJ-4908	3.77356	4.6166	-0.843039	B
TCGA-CZ-5462	1.36616	5.75946	-4.3933	B
TCGA-BP-4176	1.58252	2.3819	-0.799388	B
TCGA-BP-5176	-6.25745	-2.13843	-4.11902	B
TCGA-B0-4838	4.52551	2.00373	2.52178	B
TCGA-CZ-4853	-3.26222	-0.717737	-2.54449	B
TCGA-B8-5552	4.27239	6.66279	-2.3904	B
TCGA-BP-4775	3.97397	5.24419	-1.27022	B
TCGA-CJ-4889	5.67165	4.47349	1.19817	B
TCGA-BP-4164	1.64979	4.18502	-2.53524	B
TCGA-CJ-4876	-3.33146	2.25037	-5.58183	B
TCGA-B4-5378	0.250459	8.34725	-8.09679	B
TCGA-DV-5566	-3.60572	2.17862	-5.78433	B
TCGA-B0-4690	6.32183	4.8728	1.44903	B
TCGA-B8-5553	2.69004	8.3204	-5.63036	B
TCGA-A3-3328	-3.82481	0.375018	-4.19983	B
TCGA-BP-5194	-1.78421	1.75873	-3.54293	B
TCGA-B0-4852	0.0869637	0.880017	-0.793054	B
TCGA-A3-3307	3.36747	6.86087	-3.4934	B
TCGA-BP-5007	1.41751	1.7497	-0.33219	B
TCGA-BP-4170	-1.10153	1.53944	-2.64096	B
TCGA-B0-5099	-2.35757	1.28882	-3.64639	B
TCGA-B0-4699	6.65402	4.93944	1.71457	B
TCGA-A3-3387	4.73625	7.1263	-2.39005	B
TCGA-BP-4982	5.43848	5.22716	0.211323	B
TCGA-B0-5812	0.855523	6.73866	-5.88314	B
TCGA-BP-4995	0.260232	0.799192	-0.53896	B
TCGA-CJ-4878	1.9349	1.20958	0.725324	B
TCGA-CW-6093	2.2633	8.20903	-5.94574	B
TCGA-A3-A8OU	2.73877	2.94478	-0.20601	B
TCGA-CJ-4886	1.28137	4.57557	-3.2942	B
TCGA-B0-4688	4.37051	9.86151	-5.491	B
TCGA-A3-3370	6.78384	4.09783	2.686	B
TCGA-CW-5583	1.46897	9.09132	-7.62235	B
TCGA-BP-5187	-1.6709	2.74883	-4.41972	B
TCGA-AK-3445	2.21979	0.541316	1.67847	B
TCGA-B4-5844	-0.513365	4.77979	-5.29316	B
TCGA-B4-5843	-1.1435	5.53237	-6.67587	B
TCGA-BP-5186	0.292486	5.05783	-4.76534	B
TCGA-CJ-4894	4.42991	5.83731	-1.40739	B
TCGA-CJ-4644	-1.7226	4.33205	-6.05465	B
TCGA-CJ-4899	5.30447	7.52186	-2.21739	B
TCGA-CZ-5463	0.295933	6.6074	-6.31147	B
TCGA-BP-5004	0.911871	3.90738	-2.99551	B
TCGA-CW-5585	-2.76888	7.03632	-9.8052	B
TCGA-CJ-4640	-0.566365	3.39072	-3.95709	B
TCGA-B0-4693	3.11376	3.1013	0.0124633	B
TCGA-B8-A54K	-0.282994	4.98164	-5.26464	B
TCGA-B0-5108	3.90294	2.70094	1.202	B
TCGA-BP-5182	0.58657	0.668058	-0.0814883	B
TCGA-BP-4968	-0.976907	-1.77084	0.793932	B
TCGA-CW-6087	8.92915	8.22533	0.703819	B
TCGA-CJ-4639	5.13161	7.16384	-2.03223	B
TCGA-B2-4102	6.77366	5.19559	1.57807	B
TCGA-CJ-5686	1.57516	3.81658	-2.24143	B
TCGA-BP-4347	0.995961	1.64466	-0.648703	B
TCGA-CJ-4643	4.97843	3.85644	1.12199	B
TCGA-A3-3347	8.10783	3.38615	4.72167	B
TCGA-DV-5574	0.736794	2.87742	-2.14063	B
TCGA-CJ-4918	-0.338823	-0.786577	0.447755	B
TCGA-CZ-5988	0.0704708	6.04696	-5.97649	B
TCGA-A3-3326	4.07123	1.23899	2.83223	B
TCGA-BP-4326	-0.0207949	-1.2817	1.26091	B
TCGA-BP-5200	0.0590046	2.18798	-2.12897	B
TCGA-BP-4999	1.80606	1.42305	0.383007	B
TCGA-GK-A6C7	3.0036	8.91188	-5.90828	B
TCGA-CJ-4893	-0.943379	3.47164	-4.41502	B
TCGA-CZ-4856	-4.0674	0.988684	-5.05608	B
TCGA-B0-5081	2.44565	-6.14056	8.58621	C
TCGA-BP-4346	8.49866	0.003337	8.49532	C
TCGA-B2-4098	-0.56003	-8.69806	8.13803	C
TCGA-BP-4969	-4.86179	-8.97948	4.1177	C
TCGA-AK-3456	-2.53171	-5.47951	2.9478	C
TCGA-BP-4803	-2.18606	-1.02404	-1.16203	C
TCGA-BP-5195	-0.730002	0.820766	-1.55077	C
TCGA-B0-4824	4.63761	-0.137003	4.77462	C
TCGA-AK-3447	-16.7933	-24.6222	7.82895	C
TCGA-B0-4813	-1.17505	-8.09758	6.92253	C
TCGA-BP-4327	-1.17062	-4.69573	3.52511	C
TCGA-CJ-4636	1.45119	-6.25526	7.70645	C
TCGA-CZ-5987	-2.62084	-6.55788	3.93704	C
TCGA-CJ-4881	2.09789	-3.2807	5.37859	C
TCGA-B2-A4SR	5.02881	5.29828	-0.269469	C
TCGA-B0-4836	1.00317	-0.458646	1.46181	C
TCGA-B2-3924	18.4767	8.97428	9.50241	C
TCGA-BP-4352	-0.0226717	-4.8854	4.86272	C
TCGA-CZ-5460	-2.33674	-4.15244	1.81569	C
TCGA-B0-4707	-6.36314	-13.9142	7.55108	C
TCGA-B8-4621	-2.88474	-8.37037	5.48563	C
TCGA-B0-4816	3.19468	0.59174	2.60294	C
TCGA-BP-4798	6.27965	-2.37585	8.6555	C
TCGA-CJ-4912	-3.22868	-13.1402	9.91154	C
TCGA-BP-4959	-3.69917	-4.37382	0.674643	C
TCGA-CJ-4872	-1.26282	-2.71075	1.44792	C
TCGA-BP-4804	1.2673	-2.7466	4.01389	C
TCGA-BP-5169	-5.05809	-16.9878	11.9297	C
TCGA-BP-4342	3.19568	0.0960876	3.09959	C
TCGA-A3-3322	0.310235	-1.82239	2.13262	C
TCGA-A3-3317	5.16558	2.49954	2.66604	C
TCGA-B0-5117	-10.0211	-22.413	12.3919	C
TCGA-B8-4153	-6.74688	-10.1322	3.38532	C
TCGA-BP-5174	-6.23824	-5.67809	-0.560149	C
TCGA-BP-4167	-4.4338	-10.8334	6.39961	C
TCGA-BP-4971	3.90054	-12.3173	16.2178	C
TCGA-B0-5088	-0.888303	-8.50364	7.61533	C
TCGA-CJ-4916	2.11329	-5.15827	7.27156	C
TCGA-BP-5175	-9.32793	-21.8042	12.4763	C
TCGA-B8-4146	2.35517	-1.81573	4.1709	C
TCGA-A3-3331	3.57149	1.41506	2.15643	C
TCGA-CJ-4895	0.827587	-0.592771	1.42036	C
TCGA-B4-5832	0.0436431	-13.2792	13.3228	C
TCGA-B0-5121	-7.6064	-15.5562	7.94977	C
TCGA-AK-3465	-5.02391	-12.8727	7.84883	C
TCGA-B8-A54I	-1.87439	-10.744	8.8696	C
TCGA-BP-4960	-4.27315	-16.1405	11.8673	C
TCGA-BP-4797	-0.956014	-2.42699	1.47097	C
TCGA-G6-A8L7	-5.37603	-18.1871	12.8111	C
TCGA-BP-4770	-2.67079	0.974829	-3.64562	C
TCGA-BP-4962	-5.25718	-8.02022	2.76305	C
TCGA-G6-A5PC	-8.09181	-16.1731	8.08132	C
TCGA-BP-4963	3.74077	-1.22501	4.96579	C
TCGA-MM-A563	3.53857	-0.273609	3.81218	C
TCGA-BP-4985	-3.6407	-3.66166	0.0209613	C
TCGA-B0-5104	0.0593155	-2.33842	2.39773	C
TCGA-B0-4843	-3.46053	-14.0783	10.6178	C
TCGA-BP-5009	-2.86526	-11.3213	8.45603	C
TCGA-BP-4165	-2.9937	-6.02134	3.02764	C
TCGA-CZ-5989	1.47556	-7.1909	8.66646	C
TCGA-BP-4337	-0.98941	-5.70069	4.71128	C
TCGA-BP-5191	-7.58589	-22.7425	15.1566	C
TCGA-B0-4847	-0.821423	-14.0722	13.2507	C
TCGA-BP-4159	-8.35986	-9.81899	1.45913	C
TCGA-CJ-4900	1.32562	-4.68782	6.01344	C
TCGA-A3-3378	7.68695	-1.23984	8.92678	C
TCGA-B0-4833	0.205036	-5.96885	6.17389	C
TCGA-BP-5178	-6.93868	-13.0389	6.10026	C
TCGA-CJ-4901	1.1826	-5.50112	6.68371	C
TCGA-B0-4811	-4.64439	-17.5927	12.9483	C
TCGA-AK-3440	-5.93902	-6.64587	0.706857	C
TCGA-B0-4837	-4.28371	-7.7565	3.4728	C
TCGA-CJ-6031	-3.31711	-4.52405	1.20694	C
TCGA-BP-5001	-2.33103	-14.9483	12.6173	C
TCGA-CJ-5679	-7.66647	-7.01945	-0.647028	C
TCGA-B8-A54E	-1.943	-7.72496	5.78196	C
TCGA-BP-4325	3.14168	-0.234638	3.37632	C
TCGA-AK-3426	2.18842	-14.5542	16.7426	C
TCGA-AK-3433	-5.27644	-10.9686	5.69211	C
TCGA-BP-4777	0.660437	-4.41833	5.07876	C
TCGA-BP-4799	-9.38335	-19.2473	9.86392	C
TCGA-BP-5000	-5.97131	-15.0606	9.08931	C
TCGA-CJ-4638	-4.042	-11.7127	7.67073	C
TCGA-B8-A54D	5.7671	-6.63175	12.3988	C
TCGA-BP-4992	0.49413	-25.1911	25.6852	C
TCGA-BP-4994	0.17119	-0.531712	0.702902	C
TCGA-CJ-5689	-2.80581	-3.89823	1.09242	C
TCGA-CJ-4635	5.23247	1.84159	3.39088	C
TCGA-CJ-4884	1.01131	-5.79445	6.80576	C
TCGA-B0-5703	-5.63567	-5.90122	0.26555	C
TCGA-BP-4967	-1.09912	-1.13618	0.0370666	C
TCGA-AK-3443	-5.00102	-4.93422	-0.0668009	C
TCGA-CJ-4882	2.69433	-4.64445	7.33878	C
TCGA-DV-5565	-5.30358	-4.46634	-0.837237	C
TCGA-AK-3454	-1.76686	-14.8233	13.0565	C
TCGA-B0-5701	-1.7992	0.0197532	-1.81895	C
TCGA-BP-4335	1.09422	-7.665	8.75922	C
TCGA-B0-4817	-4.70037	-15.2704	10.57	C
TCGA-BP-4771	5.74667	-4.40379	10.1505	C
TCGA-CJ-4920	0.558405	0.363167	0.195238	C
TCGA-BP-4758	-5.52899	-9.70123	4.17223	C
TCGA-BP-4341	-1.32012	-5.80731	4.48719	C
TCGA-B0-5083	-5.62556	-11.4203	5.79476	C
TCGA-A3-3313	-2.6453	-8.75286	6.10755	C
TCGA-B8-4622	1.97987	-0.88281	2.86268	C
TCGA-CJ-5672	-0.306804	-3.33825	3.03144	C
TCGA-CJ-4891	-2.44878	-12.5492	10.1004	C
TCGA-B0-4842	-5.99303	-11.1696	5.17656	C
TCGA-BP-4964	-1.33803	-1.89531	0.55728	C
TCGA-A3-3319	0.382985	-5.32699	5.70998	C
TCGA-B0-4819	3.2696	-11.8684	15.138	C
TCGA-MM-A84U	-3.31301	-10.1834	6.8704	C
TCGA-DV-A4VX	-3.57338	-6.69682	3.12344	C
TCGA-CJ-4887	0.7834	-7.64669	8.43009	C
TCGA-BP-4981	-5.48301	-14.5628	9.07979	C
TCGA-B4-5835	-2.81595	-1.20718	-1.60877	C
TCGA-BP-4989	4.68085	-7.72915	12.41	C
TCGA-BP-4756	-0.441326	-5.4878	5.04647	C
TCGA-B2-5633	19.4496	7.61577	11.8338	C
TCGA-AK-3453	-0.115414	-11.8714	11.756	C
TCGA-DV-A4VZ	-1.51904	-4.43053	2.9115	C
TCGA-B0-4713	-4.93646	-10.6535	5.71703	C
TCGA-BP-4158	-0.776833	-2.13943	1.36259	C
TCGA-AS-3777	-10.6563	-17.9058	7.24946	C
TCGA-B0-4834	-7.98457	-11.1166	3.13202	C
TCGA-B0-5106	3.25264	-0.896361	4.14901	C
TCGA-B0-4839	-9.58284	-12.0918	2.50901	C
TCGA-BP-5010	-4.78564	-16.6739	11.8883	C
TCGA-CZ-5453	-6.10227	-2.80657	-3.2957	C
TCGA-A3-3324	0.906232	-1.69299	2.59922	C
TCGA-B0-4841	-12.9915	-27.3011	14.3096	C
TCGA-BP-4349	0.229889	-3.05745	3.28734	C
TCGA-BP-4345	0.728499	-2.29083	3.01933	C
TCGA-B0-5694	-5.00613	-6.05707	1.05094	C
TCGA-A3-3308	4.58363	2.83971	1.74393	C
TCGA-CJ-6027	1.03887	-0.942687	1.98156	C
TCGA-BP-5185	-14.7669	-29.4372	14.6703	C
TCGA-BP-4334	-9.85587	-22.6663	12.8104	C
TCGA-CJ-4888	3.67197	-3.82304	7.49501	C
TCGA-CJ-4642	2.98652	-7.42336	10.4099	C
TCGA-CJ-4875	-2.51576	-14.4017	11.8859	C
TCGA-A3-3323	5.82291	2.20233	3.62058	C
TCGA-BP-4972	1.62703	1.51108	0.115954	C
TCGA-B0-4714	3.793	-7.06888	10.8619	C
TCGA-B8-4619	-5.35821	-7.3228	1.96458	C
TCGA-B0-5075	0.305534	-5.27268	5.57822	C
TCGA-A3-3373	-2.01935	-0.043337	-1.97601	C
TCGA-B0-4822	-2.18691	-14.5264	12.3394	C
TCGA-B0-5400	-3.43044	-6.33009	2.89965	C
TCGA-CJ-4890	3.86695	-1.83782	5.70477	C
TCGA-B0-5085	-5.52632	-20.1365	14.6102	C
TCGA-A3-3374	-6.17829	-15.4888	9.31047	C
TCGA-B0-5084	-2.54684	-3.84875	1.30191	C
TCGA-6D-AA2E	-2.98605	-5.14192	2.15587	C
TCGA-A3-3316	1.46066	-3.19106	4.65172	C
TCGA-A3-3311	0.856179	-0.109795	0.965974	C
TCGA-A3-3357	0.610957	-3.41323	4.02419	C
TCGA-B0-4828	-0.938318	-3.92925	2.99094	C
TCGA-BP-4977	-0.363406	-1.82814	1.46473	C
TCGA-BP-5190	-7.46618	-12.1953	4.72914	C
TCGA-B0-4697	7.43764	-2.86608	10.3037	C

## Sheet: Table S10
Table S10: TIDE output of TCGA cohort
Patient	No benefits	Responder	TIDE	IFNG	MSI Expr Sig	Merck18	CD274	CD8	CTL.flag	Dysfunction	Exclusion	MDSC	CAF	TAM M2
TCGA-BP-4770-01A-01R-1503-07	FALSE	FALSE	2.61	-0.28	0.26	0.5	-0.13	1.28	FALSE	-0.15	2.61	0.16	0.23	0
TCGA-BP-5177-01A-01R-1426-07	FALSE	FALSE	2.15	0.49	0.37	0.36	-0.75	0.23	FALSE	0.24	2.15	0.12	0.19	0.04
TCGA-BP-4771-01A-01R-1289-07	FALSE	FALSE	1.98	2.03	0.09	1.86	-0.11	3.67	TRUE	1.98	-1.64	-0.08	-0.12	-0.06
TCGA-B0-5100-01A-01R-1420-07	TRUE	FALSE	1.94	-1.36	0.21	-0.92	-1.78	-1.54	FALSE	0.14	1.94	0.11	0.16	0.03
TCGA-B0-5116-01A-02R-1420-07	FALSE	FALSE	1.91	-0.54	0.47	-0.46	-1.76	-0.46	FALSE	-0.8	1.91	0.16	0.11	0.04
TCGA-BP-4804-01A-02R-1305-07	FALSE	FALSE	1.86	1.61	0.24	1.48	0.05	2.43	TRUE	1.86	-0.18	-0.04	0.04	-0.03
TCGA-B0-4696-01A-01R-1277-07	TRUE	FALSE	1.85	-4.44	0.02	-3.5	-5.01	-5.47	FALSE	-0.81	1.85	0.14	0.12	0.03
TCGA-BP-4173-01A-02R-1289-07	FALSE	FALSE	1.81	3.11	0.18	2.22	0.88	3.62	TRUE	1.81	-1.7	-0.11	-0.05	-0.11
TCGA-B0-5081-01A-01R-1334-07	FALSE	FALSE	1.71	1.27	0.09	1.08	-0.04	1.68	TRUE	1.71	-0.67	-0.02	-0.02	-0.05
TCGA-AK-3426-01A-02R-1325-07	FALSE	FALSE	1.65	1.21	0.02	1.26	-0.68	2.97	TRUE	1.65	-1	-0.05	-0.05	-0.04
TCGA-BP-4346-01A-01R-1289-07	FALSE	FALSE	1.64	2.32	0.26	1.64	0.52	3.33	TRUE	1.64	-2.18	-0.11	-0.17	-0.06
TCGA-B0-4819-01A-01R-1277-07	FALSE	FALSE	1.61	0.67	0.02	0.87	0.27	2.3	TRUE	1.61	-1.21	-0.06	-0.05	-0.06
TCGA-BP-4784-01A-01R-1305-07	FALSE	FALSE	1.61	-0.97	0.54	-0.64	-1.43	-1.78	FALSE	-0.23	1.61	0.1	0.1	0.04
TCGA-B0-4688-01A-01R-1277-07	TRUE	FALSE	1.61	-2.04	0.11	-1.04	2.45	-2.24	FALSE	-0.5	1.61	0.16	0.09	0
TCGA-MM-A563-01A-11R-A266-07	FALSE	FALSE	1.54	1.56	0.39	1.17	0.67	1.27	TRUE	1.54	-0.22	-0.04	0.02	0
TCGA-BP-4769-01A-01R-1289-07	TRUE	FALSE	1.54	-1.19	0.66	-1.05	-0.3	-2.95	FALSE	-0.15	1.54	0.07	0.17	0.01
TCGA-BP-4789-01A-01R-1305-07	TRUE	FALSE	1.49	-1.18	0.29	-0.81	-0.2	-0.9	FALSE	-0.28	1.49	0.05	0.13	0.05
TCGA-CJ-5679-01A-11R-1541-07	TRUE	FALSE	1.46	-2.04	0.3	-1.09	-2.52	-0.94	FALSE	-0.18	1.46	0.11	0.11	0.01
TCGA-BP-4760-01A-02R-1420-07	TRUE	FALSE	1.45	-1.45	0.68	-1	0.89	-2.44	FALSE	-0.36	1.45	0.07	0.13	0.01
TCGA-BP-4177-01A-02R-1420-07	TRUE	FALSE	1.44	-1.16	0.87	-0.68	-0.41	-1.4	FALSE	-0.38	1.44	0.08	0.1	0.04
TCGA-B0-5095-01A-01R-1420-07	FALSE	FALSE	1.43	-0.44	0.03	-0.43	-1.9	0.21	FALSE	0.64	1.43	0.06	0.18	0
TCGA-BP-4795-01A-02R-1420-07	FALSE	FALSE	1.4	-0.39	0.55	0.31	-0.3	0.62	FALSE	0.64	1.4	0.04	0.14	0.03
TCGA-B4-5843-01A-11R-1672-07	FALSE	FALSE	1.38	-0.89	0.31	-0.86	0.42	-1.68	FALSE	-1.42	1.38	0.08	0.1	0.04
TCGA-B0-4837-01A-01R-1305-07	TRUE	FALSE	1.37	-1.19	0.1	-0.85	-1.88	-1.1	FALSE	0.04	1.37	0.07	0.12	0.02
TCGA-B0-4700-01A-02R-1541-07	FALSE	FALSE	1.37	1.95	0.09	1.77	0.54	2.74	TRUE	1.37	0.38	0.02	0.09	-0.05
TCGA-CJ-5671-01A-11R-1541-07	FALSE	FALSE	1.37	0.95	0.15	1.13	0.15	1.28	TRUE	1.37	0.47	-0.03	0.14	-0.03
TCGA-CJ-4890-01A-01R-1305-07	FALSE	FALSE	1.37	1.57	0.1	1.5	0.43	2.77	TRUE	1.37	-0.36	-0.1	0.1	-0.05
TCGA-CJ-4907-01A-01R-1426-07	FALSE	FALSE	1.37	0.08	0.22	-0.1	-0.21	-0.8	FALSE	0.37	1.37	0.02	0.17	0.02
TCGA-BP-4167-01A-02R-1325-07	FALSE	FALSE	1.36	1.56	0.31	1.78	-0.26	2.62	TRUE	1.36	0.32	-0.04	0.11	-0.02
TCGA-B0-5092-01A-01R-1420-07	FALSE	FALSE	1.36	1.39	0.08	1.33	-0.24	3.15	TRUE	1.36	-1	0	-0.11	-0.04
TCGA-BP-5170-01A-01R-1426-07	FALSE	FALSE	1.32	-0.92	0.4	0.01	-0.5	-0.35	FALSE	0.06	1.32	0.03	0.14	0.02
TCGA-CZ-5469-01A-01R-1503-07	TRUE	FALSE	1.31	-1.08	0.35	-0.28	-1.65	-0.17	FALSE	-0.31	1.31	0.14	0.04	0.03
TCGA-CJ-4901-01A-01R-1426-07	FALSE	FALSE	1.31	2.42	0.13	1.48	0.6	2.08	TRUE	1.31	-0.95	-0.03	-0.05	-0.06
TCGA-BP-5199-01A-01R-1426-07	FALSE	FALSE	1.31	1.83	0.16	1.52	-0.56	3.29	TRUE	1.31	0.22	0.01	0.06	-0.04
TCGA-BP-5191-01A-01R-1426-07	FALSE	FALSE	1.31	1.83	0.23	1.25	-0.15	0.95	TRUE	1.31	-1.59	-0.08	-0.14	-0.04
TCGA-BP-5010-01A-02R-1420-07	TRUE	FALSE	1.29	-1.23	0.02	-0.68	-2.07	-0.01	FALSE	0.9	1.29	0.05	0.16	0.01
TCGA-BP-4762-01A-02R-1289-07	FALSE	FALSE	1.28	0	0.81	0.59	-0.16	1.19	FALSE	0.28	1.28	0	0.15	0.04
TCGA-B0-5098-01A-01R-1420-07	TRUE	FALSE	1.25	-2.63	0.03	-2.49	-3.12	-2.84	FALSE	-0.79	1.25	0.19	-0.01	0.02
TCGA-BP-4330-01A-01R-1289-07	FALSE	FALSE	1.25	1.67	0.34	1.35	0.4	2.47	TRUE	1.25	-1.4	-0.1	-0.1	-0.03
TCGA-BP-4159-01A-02R-1289-07	FALSE	FALSE	1.25	0.01	0.34	-0.34	-1.65	-1.14	FALSE	-0.3	1.25	0.06	0.1	0.03
TCGA-CJ-4869-01A-02R-1426-07	FALSE	FALSE	1.24	2.22	0.74	2.55	0.91	4.57	TRUE	1.24	-0.6	-0.02	-0.06	-0.03
TCGA-B0-5709-01A-11R-1541-07	FALSE	FALSE	1.24	2.31	0.87	2.2	1.26	2.92	TRUE	1.24	0.17	-0.04	0.09	-0.04
TCGA-B0-4714-01A-01R-1277-07	FALSE	FALSE	1.23	1.51	0.1	0.73	0.31	1.98	TRUE	1.23	-1.82	-0.09	-0.15	-0.03
TCGA-B0-4703-01A-01R-1277-07	FALSE	FALSE	1.23	0.91	0.09	0.66	0.02	1.4	FALSE	0.61	1.23	0.08	0.16	-0.03
TCGA-BP-4989-01A-01R-1334-07	FALSE	FALSE	1.22	0.8	0.06	0.91	0.04	2.84	TRUE	1.22	-1.45	-0.08	-0.08	-0.06
TCGA-BP-4758-01A-01R-1289-07	FALSE	FALSE	1.21	1.24	0.29	1.38	0.01	3.06	TRUE	1.21	-0.59	0	-0.09	-0.02
TCGA-B8-5550-01A-01R-1541-07	FALSE	FALSE	1.19	0.05	0.27	0.31	0.23	0.29	FALSE	0.31	1.19	0.02	0.15	0.01
TCGA-DV-5576-01A-01R-1541-07	TRUE	FALSE	1.19	-2.33	0.23	-2.08	-1.2	-4.08	FALSE	-0.43	1.19	0.09	0.05	0.03
TCGA-CJ-4916-01A-01R-1426-07	FALSE	FALSE	1.19	1.93	0.34	1.75	0.44	3.37	TRUE	1.19	-2.11	-0.1	-0.17	-0.06
TCGA-CJ-4900-01A-01R-1334-07	FALSE	FALSE	1.17	1.25	0.34	1.04	-0.7	2.34	TRUE	1.17	-1.1	-0.03	-0.08	-0.06
TCGA-BP-5201-01A-01R-1426-07	FALSE	FALSE	1.16	0.45	0.06	0.06	-1.03	1.51	TRUE	1.16	-1.29	-0.04	-0.16	-0.01
TCGA-BP-5169-01A-01R-1426-07	FALSE	FALSE	1.16	-0.69	0.09	-0.07	-1.9	0.53	TRUE	1.16	-0.32	-0.01	-0.02	-0.01
TCGA-B0-4694-01A-01R-1277-07	FALSE	FALSE	1.15	2.19	0.74	1.73	0.14	2.63	TRUE	1.15	-0.41	-0.08	0.04	-0.03
TCGA-B0-4815-01A-01R-1503-07	FALSE	FALSE	1.15	1.61	0.08	1.22	0.51	2.52	TRUE	1.15	-1.07	-0.02	-0.1	-0.05
TCGA-BP-4763-01A-01R-1289-07	FALSE	FALSE	1.13	0.72	0.87	0.17	0.21	-0.07	FALSE	-0.74	1.13	0.06	0.09	0.01
TCGA-DV-5567-01A-01R-1541-07	TRUE	FALSE	1.13	-1.25	0.63	-1.31	-0.65	-2.24	FALSE	-0.61	1.13	0.09	0.06	0.02
TCGA-CJ-5677-01A-11R-1541-07	FALSE	FALSE	1.12	-0.29	0.17	-0.14	-1.46	-0.9	FALSE	0.08	1.12	0.04	0.14	-0.01
TCGA-AK-3436-01A-02R-1325-07	FALSE	FALSE	1.11	-0.86	0.63	-0.38	-1.54	0.51	FALSE	-0.48	1.11	0.08	0.05	0.03
TCGA-B2-4101-01A-02R-1277-07	FALSE	FALSE	1.09	0.52	0.12	0.31	0.2	0.51	TRUE	1.09	-1.33	-0.1	-0.08	-0.01
TCGA-B8-5162-01A-01R-1420-07	FALSE	FALSE	1.09	2.35	0.66	2.4	1.47	3.26	TRUE	1.09	-0.32	-0.07	0.06	-0.05
TCGA-BP-4345-01A-01R-1289-07	FALSE	FALSE	1.09	0.27	0.06	0.6	1.12	-0.17	FALSE	0.8	1.09	0.01	0.2	-0.04
TCGA-CJ-4902-01A-01R-1426-07	FALSE	FALSE	1.08	0.28	0.06	0.29	-0.83	0.31	TRUE	1.08	0.06	-0.04	0.07	-0.02
TCGA-A3-A6NJ-01A-12R-A33J-07	FALSE	FALSE	1.07	1.22	0.57	1.2	1.22	2.52	TRUE	1.07	-1.62	-0.08	-0.13	-0.05
TCGA-BP-4352-01A-01R-1289-07	TRUE	FALSE	1.05	-2.98	0.01	-2.46	-0.23	-4.03	FALSE	-0.34	1.05	0.14	0.05	-0.01
TCGA-CJ-4888-01A-01R-1305-07	FALSE	FALSE	1.04	2.62	0.56	2.24	2.45	3.26	TRUE	1.04	-0.91	-0.05	-0.01	-0.09
TCGA-B0-4810-01A-01R-1503-07	FALSE	FALSE	1.03	1.22	0.23	0.99	0.17	1.78	TRUE	1.03	0.3	0.05	0.04	-0.04
TCGA-BP-5182-01A-01R-1426-07	FALSE	FALSE	1.02	0.71	0.3	1.13	0.62	1.4	TRUE	1.02	0.1	-0.11	0.13	-0.01
TCGA-B8-5551-01A-01R-1541-07	FALSE	FALSE	1.02	3.24	0.36	2.62	1.51	2.74	TRUE	1.02	-1.04	-0.04	-0.08	-0.05
TCGA-EU-5905-01A-11R-1672-07	FALSE	FALSE	1.02	-0.9	0.1	-0.5	-1.49	0.41	FALSE	0.29	1.02	0.04	0.08	0.03
TCGA-CW-5591-01A-01R-1541-07	TRUE	FALSE	1.02	-1.67	0.52	-1.38	-0.47	-1.66	FALSE	-0.44	1.02	0.02	0.09	0.04
TCGA-B0-5120-01A-01R-1420-07	FALSE	FALSE	1.01	-0.83	0.45	-0.38	-0.16	-1.29	FALSE	0.33	1.01	0.02	0.12	0
TCGA-CJ-4887-01A-01R-1305-07	FALSE	FALSE	1.01	1.45	0.49	1.33	-0.32	2.61	TRUE	1.01	-1.44	-0.07	-0.13	-0.03
TCGA-B8-4148-01A-02R-1325-07	FALSE	FALSE	0.99	1.66	0.22	0.87	0.58	2.43	TRUE	0.99	-2.08	-0.09	-0.19	-0.05
TCGA-CW-5588-01A-01R-1541-07	FALSE	FALSE	0.99	-0.37	0.53	-0.03	-0.9	0.07	FALSE	0.37	0.99	0.01	0.13	0.01
TCGA-DV-5573-01A-01R-1541-07	FALSE	FALSE	0.99	1.14	0.6	1.43	0.12	3.64	TRUE	0.99	-0.8	-0.02	-0.1	-0.02
TCGA-B0-4842-01A-02R-1420-07	FALSE	FALSE	0.98	0.89	0.78	1.64	0	1.84	TRUE	0.98	-0.25	-0.03	0.03	-0.03
TCGA-CJ-4637-01A-02R-1325-07	FALSE	FALSE	0.98	2.53	0.22	1.9	0.78	3.31	TRUE	0.98	-1.34	-0.03	-0.1	-0.08
TCGA-B8-A54K-01A-11R-A33J-07	FALSE	FALSE	0.98	-2.33	0.24	-2.11	-1	-3.01	FALSE	-0.52	0.98	0.1	0	0.05
TCGA-CJ-6031-01A-11R-1672-07	FALSE	FALSE	0.98	1.44	0.67	1.58	-0.19	2.5	TRUE	0.98	0.78	-0.02	0.13	0
TCGA-CJ-4918-01A-01R-1426-07	FALSE	FALSE	0.96	-0.17	0.04	-0.23	-1.27	0.3	FALSE	0.7	0.96	0	0.14	0.01
TCGA-B0-5693-01A-11R-1541-07	FALSE	FALSE	0.96	-0.84	0.66	-0.77	0.54	-1.75	FALSE	-0.75	0.96	0.08	0.05	0.02
TCGA-B4-5834-01A-11R-1672-07	FALSE	FALSE	0.95	1.27	0.75	0.69	0.78	-0.24	FALSE	-0.24	0.95	0.05	0.07	0.01
TCGA-CJ-4885-01A-01R-1305-07	FALSE	FALSE	0.95	0	0.84	-0.03	0.53	0.46	FALSE	-0.91	0.95	0.04	0.06	0.02
TCGA-B0-4843-01A-01R-1277-07	FALSE	FALSE	0.95	-1.67	0.01	-1.4	-2.41	-2.63	FALSE	0.54	0.95	0.05	0.08	0.03
TCGA-BP-4962-01A-01R-1334-07	FALSE	FALSE	0.94	1.22	0.85	1.24	-0.06	2.22	TRUE	0.94	0.31	-0.05	0.08	0
TCGA-CZ-5988-01A-11R-1672-07	FALSE	FALSE	0.92	0.2	0.25	0.12	-0.37	0.39	FALSE	-0.36	0.92	0.08	0.07	-0.01
TCGA-BP-4803-01A-01R-1305-07	FALSE	FALSE	0.92	0.23	0.7	0.11	-1.17	0.15	FALSE	-0.17	0.92	0.02	0.1	0.02
TCGA-CZ-5466-01A-01R-1503-07	FALSE	FALSE	0.92	0.9	0.7	1.11	0	1.76	TRUE	0.92	-0.55	-0.07	-0.03	0.01
TCGA-CJ-4892-01A-01R-1305-07	FALSE	FALSE	0.91	0.42	0.47	0.6	-0.43	2.54	TRUE	0.91	-0.78	-0.03	-0.06	-0.02
TCGA-BP-4337-01A-01R-1289-07	FALSE	FALSE	0.9	-1.57	0.08	-0.93	-0.18	-1.23	FALSE	0.94	0.9	0.04	0.11	0.01
TCGA-B0-4707-01A-01R-1277-07	FALSE	FALSE	0.9	-1.39	0.07	-0.77	-2.97	1.11	FALSE	0.44	0.9	0.1	0.03	0.02
TCGA-CZ-4862-01A-01R-1305-07	FALSE	FALSE	0.89	2.45	0.33	1.54	1.25	2.6	TRUE	0.89	-1.43	-0.08	-0.11	-0.04
TCGA-B0-5692-01A-11R-1541-07	FALSE	FALSE	0.88	2.18	0.83	2.17	0.61	4.19	TRUE	0.88	-1.23	-0.02	-0.16	-0.04
TCGA-CJ-4868-01A-01R-1305-07	FALSE	FALSE	0.88	0.51	0.14	0.73	0.05	1.51	TRUE	0.88	0.74	0.05	0.13	-0.05
TCGA-MM-A564-01A-11R-A266-07	FALSE	FALSE	0.87	-0.93	0.22	-0.97	-1.52	-1.54	FALSE	-0.12	0.87	0.08	0.02	0.05
TCGA-B4-5378-01A-01R-1503-07	FALSE	FALSE	0.86	-1.3	0.58	-0.9	-0.2	-1.09	FALSE	-0.39	0.86	0.07	0.05	0.01
TCGA-DV-5565-01A-01R-1541-07	FALSE	FALSE	0.86	-0.61	0.08	-0.16	-0.44	-0.43	FALSE	0.16	0.86	0.03	0.11	-0.01
TCGA-CZ-5467-01A-01R-1503-07	FALSE	FALSE	0.85	0.63	0.77	0.22	-0.13	-0.38	FALSE	-0.44	0.85	0.05	0.09	-0.02
TCGA-A3-3349-01A-01R-1188-07	FALSE	FALSE	0.83	-1.67	0.11	-0.93	-1.54	-0.13	FALSE	0.55	0.83	0.02	0.09	0.03
TCGA-CW-5585-01A-01R-1541-07	FALSE	FALSE	0.83	-0.43	0.91	-0.37	0.39	-2.05	FALSE	-0.59	0.83	0.05	0.02	0.04
TCGA-B8-5552-01B-11R-1672-07	FALSE	FALSE	0.82	0.75	0.7	1.01	1.41	1.71	TRUE	0.82	0.23	-0.06	0.09	-0.01
TCGA-DV-A4VZ-01A-11R-A266-07	FALSE	FALSE	0.82	-3.23	0.18	-2.16	0.88	-3.44	FALSE	-0.35	0.82	0.09	0.03	0.01
TCGA-DV-5574-01A-01R-1541-07	FALSE	FALSE	0.82	1.12	0.52	1.38	0.82	2.33	TRUE	0.82	0.12	-0.04	0.08	-0.03
TCGA-B0-5097-01A-01R-1420-07	FALSE	FALSE	0.81	0.1	0.05	0.06	-0.29	-0.25	FALSE	0.2	0.81	0.04	0.14	-0.05
TCGA-CZ-5461-01A-01R-1503-07	FALSE	FALSE	0.81	1.84	0.87	1.19	0.56	0.59	FALSE	-0.17	0.81	0.02	0.09	-0.01
TCGA-B0-5080-01A-01R-1503-07	FALSE	FALSE	0.81	0.46	0.27	0.97	-0.71	2	TRUE	0.81	1.49	0.06	0.17	0
TCGA-CZ-5464-01A-01R-1503-07	FALSE	FALSE	0.8	1.86	0.51	1.38	0.16	1.73	TRUE	0.8	-0.24	-0.01	-0.01	-0.03
TCGA-A3-3308-01A-02R-1325-07	FALSE	FALSE	0.8	-0.59	0.06	-0.53	0.56	-1.17	FALSE	-0.01	0.8	0.03	0.09	0.01
TCGA-B0-5096-01A-01R-1420-07	FALSE	FALSE	0.8	-0.1	0.67	0.07	-1.64	-0.19	FALSE	-0.38	0.8	0.06	0.09	-0.04
TCGA-B8-A54J-01A-11R-A33J-07	FALSE	FALSE	0.78	0.42	0.29	0.46	0.61	1.26	TRUE	0.78	-0.41	-0.02	-0.05	0
TCGA-B2-5636-01A-02R-1541-07	FALSE	FALSE	0.78	-1.45	0.33	-0.78	-0.64	-1.99	FALSE	0.19	0.78	0.02	0.07	0.03
TCGA-CZ-4860-01A-01R-1305-07	FALSE	FALSE	0.77	-0.18	0.58	0.38	-0.67	-0.36	FALSE	-0.72	0.77	0.09	0.07	-0.04
TCGA-B2-5641-01A-01R-1541-07	FALSE	FALSE	0.77	1.88	0.81	1.95	0.48	3.28	TRUE	0.77	-0.98	-0.07	-0.07	-0.03
TCGA-B0-5697-01A-11R-1541-07	FALSE	FALSE	0.77	1.13	0.54	1.25	0.26	2.51	TRUE	0.77	-0.53	-0.02	-0.03	-0.03
TCGA-BP-4985-01A-01R-1334-07	FALSE	FALSE	0.76	-0.19	0.07	-0.47	-0.62	-1.76	FALSE	0.15	0.76	0.07	0.08	-0.04
TCGA-BP-4801-01A-02R-1420-07	FALSE	FALSE	0.75	0.81	0.74	0.97	1.19	0.89	TRUE	0.75	0.11	-0.11	0.13	-0.01
TCGA-BP-4777-01A-01R-1289-07	FALSE	FALSE	0.74	1.52	0.78	1.51	0.73	3	TRUE	0.74	-1.66	-0.1	-0.13	-0.04
TCGA-BP-4961-01A-01R-1334-07	FALSE	FALSE	0.74	-1.79	0.16	-0.91	-0.45	-1.18	FALSE	-0.01	0.74	0	0.08	0.03
TCGA-B0-5084-01A-01R-1334-07	FALSE	FALSE	0.71	-1.25	0.02	-1.17	-2.23	-0.72	FALSE	-0.22	0.71	0.12	-0.02	0.01
TCGA-B8-4620-01A-02R-1325-07	FALSE	FALSE	0.71	-0.4	0.33	-0.31	-0.5	-1.72	FALSE	0.12	0.71	0.06	0.12	-0.07
TCGA-DV-A4W0-05A-11R-A266-07	FALSE	FALSE	0.7	-1.91	0.38	-1.72	-0.25	-3.58	FALSE	-0.75	0.7	0.11	-0.02	0.01
TCGA-A3-3383-01A-02R-1325-07	FALSE	FALSE	0.7	1.24	0.59	0.9	-0.64	0.49	TRUE	0.7	-0.54	0	-0.12	0.02
TCGA-BP-4765-01A-01R-1289-07	FALSE	FALSE	0.69	-1.57	0.31	-1.32	-0.77	-3.31	FALSE	-0.52	0.69	0.03	0.07	0
TCGA-CZ-5452-01A-01R-1503-07	FALSE	FALSE	0.69	2.68	0.88	2.33	0.52	3.92	TRUE	0.69	-1.7	-0.07	-0.17	-0.03
TCGA-CJ-5683-01A-11R-1541-07	FALSE	FALSE	0.69	-0.26	0.73	-0.27	-0.84	0.25	FALSE	0.11	0.69	0.09	-0.01	0.02
TCGA-BP-5178-01A-01R-1426-07	FALSE	FALSE	0.68	-0.08	0.67	0.68	-0.83	0.35	TRUE	0.68	-0.06	0.01	0	-0.02
TCGA-B0-5400-01A-01R-1503-07	FALSE	FALSE	0.67	-0.03	0.83	0.84	1	1.29	TRUE	0.67	0.49	-0.01	0.14	-0.05
TCGA-BP-4807-01A-01R-1305-07	FALSE	FALSE	0.67	-0.17	0.61	-0.41	0.11	-1.52	FALSE	-0.41	0.67	-0.05	0.13	0.02
TCGA-BP-5196-01A-01R-1426-07	FALSE	FALSE	0.67	1.51	0.4	1.44	-0.22	2.85	TRUE	0.67	1.05	0.07	0.12	-0.03
TCGA-BP-4975-01A-01R-1334-07	FALSE	FALSE	0.67	-0.04	0.85	-0.15	0	-0.99	FALSE	-0.61	0.67	-0.01	0.09	0.02
TCGA-CJ-4920-01A-01R-1426-07	FALSE	FALSE	0.66	-0.6	0.15	-0.52	-0.78	-1.43	FALSE	0.4	0.66	0.06	0.08	-0.03
TCGA-BP-5200-01A-01R-1426-07	FALSE	FALSE	0.66	1.58	0.77	1.78	2.02	2.65	TRUE	0.66	0.12	-0.03	0.09	-0.05
TCGA-CJ-5680-01A-11R-1541-07	FALSE	FALSE	0.66	-0.54	0.86	-0.51	-0.31	-1.23	FALSE	-0.4	0.66	0.03	0.03	0.02
TCGA-CZ-5453-01A-01R-1503-07	FALSE	FALSE	0.66	-0.57	0.85	-0.74	1.12	-2.92	FALSE	-0.99	0.66	0.06	0.01	0.02
TCGA-B0-4824-01A-01R-1277-07	FALSE	FALSE	0.66	0.82	0.27	0.47	0.15	1.67	TRUE	0.66	-1.85	-0.09	-0.18	-0.02
TCGA-CW-5583-01A-02R-1541-07	FALSE	FALSE	0.65	-0.33	0.67	-0.38	-0.07	-0.38	FALSE	-0.19	0.65	0.02	0.04	0.02
TCGA-B0-5706-01A-11R-1541-07	FALSE	FALSE	0.64	2.36	0.48	1.63	1.03	2.9	TRUE	0.64	-0.72	-0.02	-0.03	-0.06
TCGA-A3-A8OX-01A-11R-A37O-07	FALSE	FALSE	0.64	0.46	0.71	0.56	0.9	0.47	FALSE	0.6	0.64	0.01	0.07	0.01
TCGA-B4-5844-01A-11R-1672-07	FALSE	FALSE	0.64	-0.07	0.5	-0.45	-0.15	-1.17	FALSE	-0.53	0.64	0.04	0.04	0.01
TCGA-CJ-5689-01A-11R-1541-07	FALSE	FALSE	0.62	0.24	0.61	0.94	0.37	1.54	TRUE	0.62	0.71	-0.02	0.13	-0.01
TCGA-BP-4343-01A-02R-1289-07	FALSE	FALSE	0.62	1.96	0.6	1.12	0.62	1.15	FALSE	-0.23	0.62	-0.01	0.1	0
TCGA-BP-5186-01A-01R-1426-07	FALSE	FALSE	0.61	0	0.56	-0.01	0.28	0.4	FALSE	-0.01	0.61	0.02	0.06	0.02
TCGA-BP-4326-01A-01R-1289-07	FALSE	FALSE	0.61	-0.67	0.18	-0.68	-0.42	-1.64	FALSE	-0.05	0.61	0.07	0.08	-0.05
TCGA-BP-4781-01A-01R-1305-07	FALSE	FALSE	0.6	0.12	0.58	0.07	-0.2	-0.75	FALSE	-0.41	0.6	0.02	0.08	-0.02
TCGA-B8-5163-01A-01R-1420-07	FALSE	FALSE	0.6	2.33	0.32	1.99	1.12	2.32	TRUE	0.6	0.63	0.02	0.12	-0.05
TCGA-BP-4968-01A-01R-1334-07	FALSE	FALSE	0.59	1.14	0.46	0.86	0.36	2.04	TRUE	0.59	-0.27	0.01	-0.04	-0.01
TCGA-CJ-4886-01A-01R-1305-07	FALSE	FALSE	0.59	1.1	0.42	0.83	0.22	1.19	TRUE	0.59	0.29	-0.02	0.06	0
TCGA-BP-4782-01A-02R-1420-07	FALSE	FALSE	0.59	1.41	0.74	1.28	0.12	1.6	TRUE	0.59	0.01	-0.02	0.04	-0.02
TCGA-B0-4836-01A-01R-1305-07	FALSE	FALSE	0.58	0.47	0.26	0.33	-1.03	1.35	TRUE	0.58	0.9	0.06	0.09	-0.01
TCGA-BP-4165-01A-02R-1289-07	FALSE	FALSE	0.58	0.05	0.18	0.06	-0.68	0.46	TRUE	0.58	-0.15	0.02	-0.05	0.01
TCGA-CJ-4872-01A-01R-1305-07	FALSE	FALSE	0.57	1.11	0.17	0.66	-0.12	0.59	TRUE	0.57	0.86	0.03	0.11	0
TCGA-B8-5545-01A-01R-1672-07	FALSE	FALSE	0.57	0.61	0.57	0.85	0.55	0.18	TRUE	0.57	0.95	0	0.14	0
TCGA-BP-4976-01A-01R-1334-07	FALSE	FALSE	0.57	-0.23	0.97	0.06	-0.11	-2.07	FALSE	-0.84	0.57	0.04	0	0.04
TCGA-CW-6097-01A-11R-1672-07	FALSE	FALSE	0.57	1.53	0.29	1.53	0.65	2	TRUE	0.57	0.29	0	0.06	-0.02
TCGA-CJ-5684-01A-11R-1541-07	FALSE	FALSE	0.56	1.27	0.77	1.22	0	2.13	TRUE	0.56	-0.28	-0.02	-0.06	0.02
TCGA-BP-4329-01A-02R-1289-07	FALSE	FALSE	0.56	0.42	0.63	0.01	-0.17	-0.42	FALSE	-0.14	0.56	-0.02	0.09	0.01
TCGA-CJ-4634-01A-02R-1325-07	FALSE	FALSE	0.56	-1.1	0.37	-0.98	-0.4	-1.02	FALSE	-0.21	0.56	0	0.06	0.04
TCGA-B0-4706-01A-01R-1503-07	FALSE	FALSE	0.56	-0.38	0.16	-0.62	-0.72	0.66	TRUE	0.56	0.67	0.09	0.02	0.01
TCGA-BP-4162-01A-02R-1325-07	FALSE	FALSE	0.55	1.2	0.41	0.91	0.91	2	TRUE	0.55	-1.78	-0.09	-0.11	-0.08
TCGA-AK-3425-01A-02R-1277-07	FALSE	FALSE	0.55	1.61	0.61	1.28	-0.46	2.45	TRUE	0.55	0.31	-0.02	0.08	-0.02
TCGA-DV-5566-01A-01R-1541-07	FALSE	FALSE	0.55	-0.02	0.55	-0.32	-0.4	-0.61	FALSE	-0.13	0.55	0.09	-0.01	-0.01
TCGA-B8-A8YJ-01A-13R-A39I-07	FALSE	FALSE	0.55	-1.09	0.12	0.29	-0.3	-0.34	FALSE	1.34	0.55	-0.04	0.14	-0.01
TCGA-MM-A84U-01A-11R-A37O-07	FALSE	FALSE	0.55	-0.48	0.27	-0.08	-1.35	-0.42	FALSE	0.96	0.55	0.02	0.05	0.02
TCGA-BP-5175-01A-01R-1426-07	FALSE	FALSE	0.55	-0.75	0.08	0.31	-0.15	0.62	FALSE	0.49	0.55	0.06	0.04	0
TCGA-B0-5121-01A-02R-1420-07	FALSE	FALSE	0.54	-0.56	0.15	-0.12	-0.31	0.25	TRUE	0.54	-0.31	-0.01	-0.03	0
TCGA-BP-4344-01A-01R-1289-07	FALSE	FALSE	0.54	-0.71	0.24	-0.7	-0.38	-2.14	FALSE	0.23	0.54	-0.01	0.09	0.01
TCGA-B0-5707-01A-11R-1541-07	FALSE	FALSE	0.54	-2.07	0.56	-1.12	-0.38	-1.21	FALSE	-0.03	0.54	0.04	0.02	0.03
TCGA-B8-4143-01A-01R-1188-07	FALSE	FALSE	0.52	1.84	0.21	1.26	0.1	2.55	TRUE	0.52	-0.68	0.04	-0.07	-0.07
TCGA-AS-3778-01A-01R-A32Z-07	FALSE	FALSE	0.52	-0.47	0.45	-0.24	-0.06	-0.35	FALSE	0.28	0.52	0.01	0.05	0.02
TCGA-B0-4841-01A-01R-1277-07	FALSE	FALSE	0.52	-0.36	0.06	-0.44	-1.58	0.46	FALSE	0.39	0.52	0.04	0.03	0.02
TCGA-CJ-6028-01A-11R-1672-07	FALSE	FALSE	0.51	2.55	0.62	1.89	1.87	3	TRUE	0.51	-0.97	-0.06	-0.04	-0.06
TCGA-BP-4983-01A-01R-1334-07	FALSE	FALSE	0.51	1.13	0.34	1.71	5.39	2.91	TRUE	0.51	-0.26	0.04	-0.02	-0.06
TCGA-B0-4821-01A-01R-1503-07	FALSE	FALSE	0.51	-1.48	0.02	-0.87	-1.83	-0.06	FALSE	0.54	0.51	0.11	0	-0.02
TCGA-B0-4827-01A-02R-1420-07	FALSE	FALSE	0.5	1.73	0.81	1.55	0.12	2.13	TRUE	0.5	0.42	-0.01	0.08	-0.02
TCGA-B0-4834-01A-01R-1305-07	FALSE	FALSE	0.5	-2.82	0.84	-1.98	1.82	-2.82	FALSE	-1.09	0.5	0.05	-0.01	0.05
TCGA-CW-5587-01A-01R-1541-07	FALSE	FALSE	0.49	2.76	0.88	2.27	1.43	3.38	TRUE	0.49	-1.2	-0.1	-0.07	-0.04
TCGA-DV-5568-01A-01R-1541-07	FALSE	FALSE	0.49	0.51	0.46	0.95	1.07	2.33	TRUE	0.49	1.14	0.06	0.13	-0.01
TCGA-BP-4999-01A-01R-1334-07	FALSE	FALSE	0.49	-0.71	0.31	-0.64	0.36	-1.23	FALSE	-0.06	0.49	0	0.06	0.02
TCGA-B0-4839-01A-01R-1305-07	FALSE	FALSE	0.49	0.42	0.46	0.28	-1.17	-0.19	FALSE	0.46	0.49	0.03	0.02	0.02
TCGA-B0-4848-01A-01R-1277-07	FALSE	FALSE	0.48	0.52	0.41	0.49	-0.66	1.35	FALSE	0.07	0.48	0.01	0.07	-0.01
TCGA-CJ-4870-01A-01R-1305-07	FALSE	FALSE	0.48	-1.02	0.66	-0.68	0.64	-2.51	FALSE	-0.37	0.48	0.04	0	0.02
TCGA-A3-3359-01A-01R-0864-07	FALSE	FALSE	0.48	1.04	0.4	0.6	0.21	1.42	TRUE	0.48	-1.67	-0.09	-0.14	-0.03
TCGA-BP-4161-01A-02R-1325-07	FALSE	FALSE	0.48	1.47	0.29	0.78	0.58	1.5	TRUE	0.48	-1.85	-0.11	-0.13	-0.04
TCGA-BP-4993-01A-02R-1420-07	FALSE	FALSE	0.47	0.47	0.46	0.82	0	1.64	TRUE	0.47	0.67	0.01	0.09	-0.01
TCGA-BP-4342-01A-01R-1289-07	FALSE	FALSE	0.46	-0.82	0.1	-0.74	-1.64	-1.45	FALSE	0.52	0.46	0.04	0.04	0.01
TCGA-CW-5580-01A-01R-1672-07	FALSE	FALSE	0.45	-0.45	0.64	-0.35	0.14	-1.8	FALSE	-0.73	0.45	0.02	0.06	-0.01
TCGA-CJ-4889-01A-01R-1305-07	FALSE	FALSE	0.45	0.48	0.43	0.89	0.32	1.41	FALSE	1.26	0.45	-0.05	0.13	-0.01
TCGA-CW-6087-01A-11R-1672-07	FALSE	FALSE	0.44	4.9	0.84	4	3.05	5	TRUE	0.44	-0.53	0	-0.02	-0.08
TCGA-BP-4986-01A-01R-1334-07	FALSE	FALSE	0.43	-0.53	0.08	-0.52	-0.71	-1.26	FALSE	0.63	0.43	-0.01	0.1	-0.02
TCGA-BP-5192-01A-01R-1426-07	FALSE	FALSE	0.43	-0.35	0.88	-0.19	0.36	-0.4	FALSE	-0.57	0.43	0.05	-0.03	0.04
TCGA-B0-5099-01A-01R-1420-07	FALSE	FALSE	0.43	-1.55	0.57	-1.52	-0.53	-2.56	FALSE	-0.6	0.43	0.08	-0.03	0.02
TCGA-B0-5712-01A-11R-1672-07	FALSE	FALSE	0.43	0.19	0.96	0.23	0.85	1.07	FALSE	-0.81	0.43	0.08	-0.05	0.03
TCGA-BP-4970-01A-01R-1334-07	FALSE	FALSE	0.42	1.8	0.54	1.56	1.97	2	TRUE	0.42	0.32	-0.04	0.11	-0.03
TCGA-CW-6093-01A-11R-1672-07	FALSE	FALSE	0.42	-0.44	0.54	-0.31	0.04	-1.61	FALSE	-0.62	0.42	0.03	0.01	0.01
TCGA-G6-A8L7-01A-11R-A37O-07	FALSE	FALSE	0.42	-2.25	0.04	-1.44	-1.76	-0.35	FALSE	0.09	0.42	0.11	-0.05	0.01
TCGA-A3-3358-01A-01R-1541-07	FALSE	FALSE	0.42	0.92	0.64	0.69	0.15	1.72	TRUE	0.42	-1.36	-0.08	-0.1	-0.03
TCGA-BP-5198-01A-01R-1426-07	FALSE	FALSE	0.42	0.13	0.46	0.67	-0.77	0.97	TRUE	0.42	1.18	0.04	0.19	-0.05
TCGA-CZ-4856-01A-02R-1426-07	FALSE	FALSE	0.42	1.21	0.94	1.44	0.85	2.02	TRUE	0.42	0.25	0.01	0	0.01
TCGA-BP-5194-01A-02R-1426-07	FALSE	FALSE	0.42	-0.01	0.63	0.22	0.57	0.04	FALSE	-0.29	0.42	-0.01	0.04	0.02
TCGA-CJ-5681-01A-11R-1541-07	FALSE	FALSE	0.41	-1.78	0.73	-1.39	0.13	-2.64	FALSE	-0.52	0.41	0.02	-0.03	0.06
TCGA-CW-5584-01A-01R-1541-07	FALSE	FALSE	0.41	0.65	0.74	0.09	-0.29	-0.57	FALSE	0.01	0.41	-0.01	0.04	0.01
TCGA-CZ-5982-01A-11R-1672-07	FALSE	FALSE	0.41	-0.47	0.67	-0.44	0.48	-0.72	FALSE	-0.9	0.41	0.03	0.02	0
TCGA-A3-3316-01A-01R-0864-07	FALSE	FALSE	0.4	-1.42	0.02	-1.39	-2.15	-1.95	FALSE	-0.16	0.4	-0.03	0.12	-0.01
TCGA-BP-4332-01A-01R-1289-07	FALSE	FALSE	0.4	-0.73	0.35	-0.47	-0.75	-0.46	FALSE	-0.17	0.4	0.02	0.01	0.03
TCGA-CJ-5675-01A-11R-1541-07	FALSE	FALSE	0.4	2.63	0.87	2.49	1.22	4.57	TRUE	0.4	-1.44	-0.06	-0.14	-0.04
TCGA-3Z-A93Z-01A-11R-A37O-07	FALSE	FALSE	0.39	-0.1	0.38	-0.16	0.27	-0.61	FALSE	0.65	0.39	0.04	-0.02	0.03
TCGA-BP-5185-01A-01R-1426-07	FALSE	FALSE	0.39	-1.46	0.08	-0.76	-0.96	0.4	FALSE	0.53	0.39	0.06	-0.04	0.04
TCGA-B0-4818-01A-01R-1503-07	FALSE	FALSE	0.38	0.86	0.53	0.4	0.37	0.57	TRUE	0.38	-1.27	-0.04	-0.13	-0.03
TCGA-CJ-6030-01A-11R-1672-07	FALSE	FALSE	0.38	1.77	0.69	1.73	0.41	2.31	TRUE	0.38	-0.76	-0.07	-0.04	-0.03
TCGA-BP-5004-01A-01R-1334-07	FALSE	FALSE	0.38	-0.09	0.42	-0.17	-0.77	0.15	FALSE	-0.61	0.38	0.02	0.03	0
TCGA-EU-5907-01A-11R-1672-07	FALSE	FALSE	0.38	0.51	0.95	0.3	2.01	-1.23	FALSE	-0.71	0.38	0.04	0.03	-0.02
TCGA-CZ-5465-01A-01R-1503-07	FALSE	FALSE	0.38	0.58	0.86	-0.11	2.19	-1.11	FALSE	-0.84	0.38	0.07	-0.01	-0.01
TCGA-CJ-5676-01A-11R-1541-07	FALSE	FALSE	0.37	-0.04	0.18	0.62	-1.14	1.23	FALSE	0.99	0.37	0	0.06	-0.01
TCGA-B0-5690-01A-11R-1541-07	FALSE	FALSE	0.37	0.48	0.24	0.19	-0.88	-0.67	FALSE	0.71	0.37	0.03	0.01	0.01
TCGA-B8-A7U6-01A-12R-A37O-07	FALSE	FALSE	0.37	-0.98	0.39	-0.72	-0.91	-1.2	FALSE	0.26	0.37	0.07	0.01	-0.02
TCGA-BP-5168-01A-01R-1420-07	FALSE	FALSE	0.37	-0.08	0.59	0.22	-0.59	0.31	FALSE	-0.31	0.37	0.02	0	0.02
TCGA-A3-3373-01A-02R-1420-07	FALSE	FALSE	0.36	0.01	0.49	0.08	0.33	-0.67	FALSE	-0.47	0.36	-0.03	0.08	0
TCGA-B8-5546-01A-01R-1541-07	FALSE	FALSE	0.36	-3.04	0.64	-1.6	-0.13	-0.96	FALSE	-0.68	0.36	0.01	-0.03	0.07
TCGA-BP-4787-01A-01R-1305-07	FALSE	FALSE	0.36	-0.43	0.1	-0.11	-0.67	0.01	FALSE	0.47	0.36	-0.01	0.12	-0.04
TCGA-CJ-4908-01A-01R-1426-07	FALSE	FALSE	0.35	-0.32	0.1	-0.04	-0.08	0.39	FALSE	0.72	0.35	-0.01	0.08	-0.01
TCGA-DV-5575-01A-01R-1541-07	FALSE	FALSE	0.35	1.38	0.69	1.06	1.2	1.53	TRUE	0.35	0.45	0.05	0.05	-0.04
TCGA-CZ-5456-01A-01R-1503-07	FALSE	FALSE	0.34	-0.42	0.63	0.52	-0.53	0.8	FALSE	0.26	0.34	0.02	0.05	-0.02
TCGA-CZ-4854-01A-01R-1305-07	FALSE	FALSE	0.34	-0.37	0.11	-0.44	-0.88	-0.33	FALSE	0.22	0.34	0.05	0.01	0
TCGA-B0-5109-01A-02R-1420-07	FALSE	FALSE	0.34	1.01	0.21	0.79	0.04	1.91	TRUE	0.34	0.57	0.13	-0.01	-0.03
TCGA-CJ-4895-01A-01R-1305-07	FALSE	FALSE	0.33	0.84	0.72	0.73	-0.85	1.1	TRUE	0.33	0.4	0	0.1	-0.04
TCGA-B0-5691-01A-11R-1541-07	FALSE	FALSE	0.33	0.25	0.48	0.01	0.07	-0.11	FALSE	0.64	0.33	-0.03	0.07	0.01
TCGA-BP-4965-01A-01R-1334-07	FALSE	FALSE	0.32	-0.11	0.36	-0.06	0.63	-0.11	FALSE	-0.59	0.32	0.01	0	0.02
TCGA-BP-4170-01A-02R-1289-07	FALSE	FALSE	0.32	2.28	0.93	1.58	1.06	1.9	TRUE	0.32	-0.3	-0.03	0	-0.04
TCGA-B0-5402-01A-01R-1503-07	FALSE	FALSE	0.32	1.18	0.8	0.47	0.92	-0.83	FALSE	-0.22	0.32	0	0.04	0
TCGA-B0-4693-01A-01R-1277-07	FALSE	FALSE	0.32	0.43	0.48	0.35	0.53	1.32	TRUE	0.32	-1.82	-0.07	-0.15	-0.07
TCGA-BP-4967-01A-01R-1334-07	FALSE	FALSE	0.32	-0.9	0.21	-0.67	-1.35	-0.72	FALSE	-0.32	0.32	0.04	0.01	-0.01
TCGA-CJ-4875-01A-01R-1305-07	FALSE	FALSE	0.31	-0.29	0.19	0.28	-1.38	2.68	TRUE	0.31	-0.67	0.01	-0.13	0.02
TCGA-BP-4972-01A-01R-1334-07	FALSE	FALSE	0.31	0.72	0.52	0.55	1.1	0.26	TRUE	0.31	0.08	-0.09	0.12	-0.02
TCGA-B8-5553-01A-01R-1541-07	FALSE	FALSE	0.31	1.96	0.72	1.34	0.48	2.05	TRUE	0.31	-0.75	-0.06	-0.04	-0.04
TCGA-BP-4974-01A-01R-1334-07	FALSE	FALSE	0.3	-1.49	0.05	-0.98	-0.84	-1.05	FALSE	0.56	0.3	0.03	0.02	0.01
TCGA-B0-4823-01A-02R-1420-07	FALSE	FALSE	0.3	0.72	0.86	0.96	0.17	2.38	TRUE	0.3	0.85	0	0.12	-0.01
TCGA-BP-4355-01A-01R-1289-07	FALSE	FALSE	0.29	-2.08	0.02	-1.66	-0.93	-2.78	FALSE	0.41	0.29	0.01	0.04	0.01
TCGA-CJ-5678-01A-11R-1541-07	FALSE	FALSE	0.29	2.44	0.83	1.87	0.48	2.89	TRUE	0.29	-1.32	-0.04	-0.16	-0.02
TCGA-CW-5590-01A-01R-1541-07	FALSE	FALSE	0.29	1.58	0.7	1.08	0.72	0.92	TRUE	0.29	0.57	0.03	0.05	0
TCGA-CW-6088-01A-11R-1672-07	FALSE	FALSE	0.29	-0.45	0.49	-0.45	0.15	-1.25	FALSE	-0.43	0.29	-0.01	0.03	0.03
TCGA-CZ-4859-01A-02R-1426-07	FALSE	FALSE	0.29	0.25	0.98	0.19	0.41	-0.03	FALSE	-1.02	0.29	0.05	-0.05	0.02
TCGA-A3-A6NI-01A-11R-A33J-07	FALSE	FALSE	0.29	-0.9	0.49	-0.63	-0.1	-2.66	FALSE	0.24	0.29	0.02	0	0.02
TCGA-B0-5694-01A-11R-1541-07	FALSE	FALSE	0.29	-0.4	0.33	-0.65	-2.03	-2.02	FALSE	0.12	0.29	0	0.02	0.02
TCGA-B8-5165-01A-01R-1420-07	FALSE	FALSE	0.28	-0.92	0.53	-0.17	0.46	-0.4	FALSE	0.19	0.28	-0.04	0.05	0.03
TCGA-BP-4987-01A-01R-1334-07	FALSE	FALSE	0.28	-0.18	0.35	-0.03	-0.18	0.75	TRUE	0.28	-0.38	-0.02	-0.06	0.02
TCGA-GK-A6C7-01A-11R-A33J-07	FALSE	FALSE	0.27	-0.22	0.28	-0.22	-0.8	-0.17	FALSE	0.35	0.27	0.03	-0.01	0.01
TCGA-AK-3434-01A-02R-1277-07	FALSE	FALSE	0.27	0.66	0.37	0.34	0.09	0.49	TRUE	0.27	0.36	0.03	0	0.02
TCGA-A3-A8CQ-01A-11R-A37O-07	FALSE	FALSE	0.26	-0.25	0.45	-0.36	-0.16	-1.12	FALSE	0.23	0.26	0.01	0	0.03
TCGA-B8-5164-01A-01R-1420-07	FALSE	FALSE	0.26	3.29	0.92	2.96	2.45	4.58	TRUE	0.26	-1.78	-0.11	-0.11	-0.07
TCGA-CW-5589-01A-01R-1541-07	FALSE	FALSE	0.26	0.14	0.73	0.19	0.14	-0.68	FALSE	0.48	0.26	-0.04	0.03	0.03
TCGA-CJ-4639-01A-02R-1325-07	FALSE	FALSE	0.26	0.62	0.26	0.37	0.16	1.54	TRUE	0.26	-1.16	-0.04	-0.13	0
TCGA-BP-5195-01A-02R-1426-07	FALSE	FALSE	0.24	0.51	0.63	0.61	-0.26	0.34	TRUE	0.24	0.98	0	0.15	-0.01
TCGA-B4-5832-01A-11R-1672-07	FALSE	FALSE	0.23	0.98	0.7	-0.42	0.26	-0.15	FALSE	-1.81	0.23	0	0.05	-0.01
TCGA-CZ-4857-01A-01R-1305-07	FALSE	FALSE	0.23	0	0.08	-0.28	-1.14	-0.41	FALSE	0.21	0.23	0.04	0.03	-0.03
TCGA-B0-4813-01A-01R-1277-07	FALSE	FALSE	0.23	-2.82	0.01	-2.2	-2.31	-2.94	FALSE	0.1	0.23	0.06	-0.02	0.02
TCGA-BP-5174-01A-01R-1426-07	FALSE	FALSE	0.23	0	0.73	0.05	-0.65	0.55	FALSE	-0.39	0.23	0.04	-0.03	0.01
TCGA-BP-4761-01A-01R-1289-07	FALSE	FALSE	0.23	-0.55	0.32	0.2	-0.56	1.1	FALSE	0.75	0.23	0.06	-0.01	-0.01
TCGA-A3-3325-01A-01R-0864-07	FALSE	FALSE	0.22	-0.83	0.44	-0.26	-0.42	-1.26	FALSE	0.28	0.22	-0.01	0.01	0.04
TCGA-CZ-5459-01A-01R-1503-07	FALSE	FALSE	0.21	1.07	0.7	0.55	-0.18	1.32	FALSE	0.14	0.21	0.07	-0.04	-0.01
TCGA-CJ-4893-01A-01R-1305-07	FALSE	FALSE	0.2	1.38	0.71	1.37	1.03	2.58	TRUE	0.2	-0.44	-0.02	-0.05	-0.02
TCGA-B8-5159-01A-01R-1420-07	FALSE	FALSE	0.2	1.03	0.93	1.38	1.2	2.65	FALSE	-0.45	0.2	0.01	-0.01	0.01
TCGA-B0-4690-01A-01R-1277-07	FALSE	FALSE	0.2	1.47	0.33	1.11	0.52	1.72	TRUE	0.2	0.13	0.04	0.06	-0.07
TCGA-A3-3347-01A-02R-1325-07	FALSE	FALSE	0.2	-0.05	0.04	-0.14	-0.58	-0.08	FALSE	0.91	0.2	-0.01	0.08	-0.03
TCGA-B0-4814-01A-01R-1277-07	FALSE	FALSE	0.2	-0.47	0.54	-0.56	0.67	-0.68	FALSE	-0.12	0.2	0.04	0	0.01
TCGA-CJ-4640-01A-02R-1325-07	FALSE	FALSE	0.2	2.76	0.77	2.15	1.07	3.01	TRUE	0.2	-0.2	-0.02	-0.02	-0.01
TCGA-A3-3387-01A-01R-1541-07	FALSE	FALSE	0.2	-0.5	0.21	-0.25	-0.86	-1.02	FALSE	0.43	0.2	-0.02	0.06	-0.01
TCGA-CJ-5682-01A-11R-1541-07	FALSE	FALSE	0.19	0.23	0.41	0.16	-0.84	0.48	TRUE	0.19	1.6	0.07	0.16	0.02
TCGA-A3-A8OU-01A-11R-A37O-07	FALSE	FALSE	0.18	-0.61	0.38	-0.31	0.06	-0.48	FALSE	0.66	0.18	0.03	0	0.01
TCGA-CZ-4858-01A-01R-1305-07	FALSE	FALSE	0.18	0.93	0.22	0.98	-0.95	2.34	TRUE	0.18	0.46	0.09	0.02	-0.03
TCGA-CZ-4863-01A-01R-1503-07	FALSE	FALSE	0.18	2.21	0.82	1.69	1.07	3.5	TRUE	0.18	-1.12	-0.03	-0.11	-0.04
TCGA-CZ-4865-01A-02R-1503-07	FALSE	FALSE	0.18	1.9	0.7	1.36	0.62	1.84	TRUE	0.18	0.67	0.01	0.1	-0.02
TCGA-B8-4619-01A-02R-1325-07	FALSE	FALSE	0.18	-1.57	0.87	-1.3	0.34	-2.37	FALSE	-0.71	0.18	0.01	-0.01	0.04
TCGA-B8-A54F-01A-11R-A266-07	FALSE	FALSE	0.17	-1.86	0.17	-1.32	-0.43	-1.74	FALSE	0.27	0.17	-0.01	0.04	0
TCGA-CJ-4903-01A-01R-1426-07	FALSE	FALSE	0.16	0.94	0.55	0.92	0.63	1.54	TRUE	0.16	-0.59	-0.06	-0.01	-0.02
TCGA-BP-5189-01A-02R-1426-07	FALSE	FALSE	0.16	0.85	0.61	0.78	0.12	0.03	FALSE	0	0.16	-0.04	0.1	-0.03
TCGA-AK-3465-01A-02R-1325-07	FALSE	FALSE	0.16	-1.59	0.87	-2.28	0.08	-4.05	FALSE	-0.55	0.16	0.02	-0.04	0.04
TCGA-CJ-6027-01A-11R-1672-07	FALSE	FALSE	0.15	3.12	0.91	2.42	1.61	3.1	TRUE	0.15	-0.29	0.04	-0.04	-0.06
TCGA-CJ-4899-01A-01R-1334-07	FALSE	FALSE	0.13	-0.75	0.23	-0.19	0.5	-0.1	FALSE	0.59	0.13	-0.05	0.06	0.01
TCGA-BP-4797-01A-01R-1305-07	FALSE	FALSE	0.13	1.52	0.91	1.38	0.5	1.98	TRUE	0.13	0.05	-0.04	0.05	-0.02
TCGA-B0-5117-01A-01R-1420-07	FALSE	FALSE	0.13	-2.26	0.82	-2.09	0.53	-4.19	FALSE	-0.38	0.13	0.03	-0.04	0.03
TCGA-BP-4160-01A-02R-1289-07	FALSE	FALSE	0.13	1.83	0.72	1.41	0.07	3.33	TRUE	0.13	-0.78	-0.07	-0.02	-0.04
TCGA-BP-5184-01A-01R-1426-07	FALSE	FALSE	0.12	-0.25	0.63	0.24	0.5	0.77	TRUE	0.12	0.78	-0.01	0.08	0.04
TCGA-AK-3445-01A-02R-1277-07	FALSE	FALSE	0.12	-0.18	0.1	-0.06	-1.35	0.23	FALSE	0.44	0.12	0.01	0.01	0
TCGA-AK-3427-01A-01R-0864-07	FALSE	FALSE	0.12	-2.36	0.98	-2.99	-1.03	-4.44	FALSE	-1.18	0.12	0.05	-0.09	0.06
TCGA-B0-4712-01A-01R-1503-07	FALSE	FALSE	0.11	1.43	0.5	1.07	0.21	1.2	TRUE	0.11	0.94	0.09	0.1	-0.05
TCGA-B0-4844-01A-01R-1277-07	FALSE	FALSE	0.11	0.39	0.51	0.11	-0.78	0.69	FALSE	0.4	0.11	0.04	0.01	-0.04
TCGA-EU-5906-01A-11R-1672-07	FALSE	FALSE	0.11	0.21	0.73	0.24	0.62	-0.11	FALSE	-0.41	0.11	-0.01	0.02	-0.01
TCGA-AK-3450-01A-02R-1277-07	FALSE	FALSE	0.1	0.68	0.74	0.03	0.12	0.07	FALSE	-0.72	0.1	0.01	-0.01	0.01
TCGA-AK-3429-01A-02R-1325-07	FALSE	FALSE	0.1	3.57	0.98	2.88	1.78	4.16	TRUE	0.1	-0.69	0	-0.12	-0.01
TCGA-A3-A6NN-01A-12R-A33J-07	FALSE	FALSE	0.09	0	0.35	-0.01	-0.23	-0.27	FALSE	0.8	0.09	-0.01	-0.01	0.03
TCGA-BP-5173-01A-01R-1426-07	FALSE	FALSE	0.09	1.59	0.67	1.79	0.98	2.76	TRUE	0.09	0.11	0.04	-0.03	0.01
TCGA-AK-3428-01A-02R-1277-07	FALSE	FALSE	0.09	0.6	0.91	0.1	1.23	0.11	FALSE	-0.8	0.09	0.01	0.02	-0.03
TCGA-B0-5094-01A-01R-1420-07	FALSE	FALSE	0.08	-1.12	0.19	-0.87	-1.69	-0.51	FALSE	-0.18	0.08	0.04	-0.02	0
TCGA-CJ-4881-01A-01R-1305-07	FALSE	FALSE	0.08	-0.78	0.03	-0.51	-1.75	0.14	FALSE	0.59	0.08	0.01	0.04	-0.03
TCGA-B8-5158-01A-01R-1420-07	FALSE	FALSE	0.07	1.71	0.74	1.29	0.36	1.94	TRUE	0.07	0	0.02	0	-0.02
TCGA-EU-5904-01A-11R-1672-07	FALSE	FALSE	0.07	0.52	0.69	0.44	1.06	0.44	FALSE	0.04	0.07	-0.02	0.05	-0.03
TCGA-A3-3313-01A-02R-1325-07	FALSE	FALSE	0.07	-1.53	0.34	-1.57	2.48	-3.63	FALSE	-0.99	0.07	0.01	-0.03	0.03
TCGA-BP-5180-01A-01R-1426-07	FALSE	FALSE	0.06	1.21	0.95	0.89	-0.28	1.32	TRUE	0.06	-0.25	0.02	-0.06	-0.02
TCGA-BP-4759-01A-01R-1289-07	FALSE	FALSE	0.06	-0.05	0.63	0.06	-0.71	0.95	TRUE	0.06	1.14	0.09	0.04	0.04
TCGA-B0-4822-01A-01R-1277-07	FALSE	FALSE	0.06	-1.44	0.01	-0.47	-2.07	0.5	FALSE	1.17	0.06	0.02	-0.01	0.01
TCGA-B0-5083-01A-02R-1420-07	FALSE	FALSE	0.05	0.68	0.99	1.09	1.34	1.35	FALSE	0.2	0.05	-0.07	0.05	0.03
TCGA-BP-5202-01A-02R-1426-07	FALSE	FALSE	0.04	-0.09	0.74	-0.21	0.32	-0.79	FALSE	-0.53	0.04	0	0.01	-0.02
TCGA-DV-5569-01A-01R-1541-07	FALSE	FALSE	0.04	0.71	0.66	0.68	1.27	1.13	TRUE	0.04	0.08	0.03	0.03	-0.07
TCGA-A3-3317-01A-02R-1325-07	FALSE	FALSE	0.04	0.18	0.16	-0.08	-0.35	0.26	FALSE	0.4	0.04	-0.02	0.02	0
TCGA-BP-4349-01A-01R-1289-07	FALSE	FALSE	0.04	-0.67	0.11	-0.93	-0.96	-1.12	FALSE	0.41	0.04	0	0	0.01
TCGA-B0-5710-01A-11R-1672-07	FALSE	FALSE	0.03	1.17	0.36	0.68	0.65	0.39	TRUE	0.03	0.61	0.03	0.06	0.01
TCGA-A3-3365-01A-01R-0864-07	FALSE	FALSE	0.03	-0.62	0.16	-0.65	-0.74	-0.75	FALSE	0.04	0.03	-0.02	0.02	0.02
TCGA-G6-A8L8-01A-21R-A37O-07	FALSE	FALSE	0.02	-0.83	0.44	-0.74	0.22	-2.65	FALSE	-0.18	0.02	0.05	-0.1	0.05
TCGA-CJ-4905-01A-02R-1426-07	FALSE	FALSE	0.02	0.27	0.56	0.57	0.68	0.55	TRUE	0.02	1.57	0.05	0.16	0.03
TCGA-BP-4166-01A-02R-1289-07	FALSE	FALSE	0.02	0.97	0.63	0.45	-0.35	0.34	TRUE	0.02	1.11	0.03	0.11	0.03
TCGA-B0-5702-01A-11R-1541-07	FALSE	FALSE	0.02	-2.48	0.02	-0.66	-1.73	-1.42	FALSE	1.09	0.02	-0.01	-0.03	0.05
TCGA-A3-3346-01A-01R-1766-07	FALSE	FALSE	0.02	0.77	0.68	0.44	-0.49	0.61	FALSE	-0.05	0.02	0.07	-0.01	-0.06
TCGA-CJ-4904-01A-02R-1426-07	FALSE	FALSE	0	2.59	0.86	1.51	1.57	1.41	TRUE	0	0.36	0.01	0.04	-0.02
TCGA-BP-4158-01A-02R-1289-07	FALSE	TRUE	-0.02	-0.48	0.42	-0.72	-0.94	-0.8	FALSE	-0.31	-0.02	0.02	-0.05	0.04
TCGA-CZ-5470-01A-01R-1503-07	FALSE	TRUE	-0.02	1.74	0.84	1.25	1.15	2.05	TRUE	-0.02	-0.69	-0.01	-0.09	-0.02
TCGA-A3-3362-01A-02R-1325-07	FALSE	TRUE	-0.02	-0.85	0.38	-0.71	-0.48	-0.45	FALSE	0.15	-0.02	-0.01	0	0.02
TCGA-BP-4169-01A-02R-1289-07	FALSE	TRUE	-0.02	0.68	0.2	0.22	0.23	0.33	FALSE	0.84	-0.02	0	0.07	-0.06
TCGA-BP-5176-01A-01R-1426-07	FALSE	TRUE	-0.02	0.37	0.87	0.49	0.13	0.11	TRUE	-0.02	0.84	0.05	0.05	0.02
TCGA-BP-4964-01A-01R-1334-07	FALSE	TRUE	-0.03	0.6	0.56	0.12	0.3	0.57	TRUE	-0.03	0.21	0.01	0.03	0.01
TCGA-B0-5703-01A-11R-1541-07	FALSE	TRUE	-0.03	0.05	0.45	0.01	-1.2	0.99	TRUE	-0.03	0.38	0.07	-0.02	0
TCGA-B0-4699-01A-01R-1277-07	FALSE	TRUE	-0.03	0.92	0.9	1.16	2.96	2.53	TRUE	-0.03	0.34	0.06	0.02	-0.04
TCGA-BP-4353-01A-02R-1289-07	FALSE	TRUE	-0.03	0.66	0.25	0.39	-0.04	0.87	TRUE	-0.03	-0.27	-0.04	0	0
TCGA-BP-4982-01A-01R-1334-07	FALSE	TRUE	-0.03	0.19	0.36	0.05	-0.3	0.22	FALSE	0.36	-0.03	-0.05	0.05	0
TCGA-6D-AA2E-01A-11R-A37O-07	FALSE	TRUE	-0.04	-1.95	0.84	-0.64	3.06	-0.02	FALSE	0.08	-0.04	-0.04	0.01	0.03
TCGA-B0-5110-01A-01R-1420-07	FALSE	TRUE	-0.04	0	0.31	-0.16	0.25	-0.47	FALSE	0.07	-0.04	-0.04	0.03	-0.01
TCGA-A3-3376-01A-02R-1420-07	FALSE	TRUE	-0.06	-1.42	0.06	-0.55	-0.73	-0.96	FALSE	0.86	-0.06	-0.05	0.03	0.02
TCGA-BP-5187-01A-01R-1426-07	FALSE	TRUE	-0.07	-0.85	0.04	-1.23	-1.57	-0.27	FALSE	0.14	-0.07	-0.01	0.03	-0.01
TCGA-BP-5000-01A-01R-1334-07	FALSE	TRUE	-0.08	0.43	0.07	0.34	-1.54	1.06	FALSE	1.23	-0.08	-0.02	0.01	0
TCGA-BP-4338-01A-01R-1289-07	FALSE	TRUE	-0.08	-0.35	0.7	0.39	1.02	-0.34	FALSE	-0.26	-0.08	0.01	-0.01	-0.01
TCGA-CJ-4876-01A-01R-1305-07	FALSE	TRUE	-0.08	0.44	0.23	0.43	0	2.14	TRUE	-0.08	-0.25	0.06	-0.09	-0.01
TCGA-CJ-4644-01A-02R-1325-07	FALSE	TRUE	-0.08	1.48	0.85	1.31	0.88	2.33	TRUE	-0.08	-0.07	-0.02	-0.02	0
TCGA-BP-5190-01A-01R-1426-07	FALSE	TRUE	-0.09	-0.23	0.82	-0.07	-0.34	-0.43	FALSE	-0.41	-0.09	0.01	-0.05	0.02
TCGA-B0-4811-01A-01R-1503-07	FALSE	TRUE	-0.09	-1.36	0.01	-1.69	-2.18	-2.04	FALSE	0.55	-0.09	0.06	-0.08	0.02
TCGA-B0-5102-01A-01R-1420-07	FALSE	TRUE	-0.09	0.64	0.75	0.26	0.96	0.51	FALSE	-0.31	-0.09	0.02	-0.04	0
TCGA-MW-A4EC-01A-11R-A266-07	FALSE	TRUE	-0.1	-0.52	0.89	-0.31	0.69	-0.21	FALSE	-0.2	-0.1	0.04	-0.09	0.03
TCGA-CZ-5458-01A-01R-1503-07	FALSE	TRUE	-0.1	0.44	0.37	0.32	-0.07	0.69	FALSE	0.2	-0.1	-0.01	-0.03	0.02
TCGA-CJ-5686-01A-11R-1672-07	FALSE	TRUE	-0.1	0.96	0.69	0.64	0.24	0.9	TRUE	-0.1	-0.41	-0.04	0.01	-0.04
TCGA-BP-5181-01A-01R-1426-07	FALSE	TRUE	-0.11	0.59	0.74	0.38	0.48	0.17	TRUE	-0.11	0.75	0.04	0.05	0.02
TCGA-B0-4698-01A-01R-1503-07	FALSE	TRUE	-0.11	2.83	0.66	2.19	3.83	3.13	TRUE	-0.11	0.6	0.15	-0.02	-0.04
TCGA-B8-4151-01A-01R-1188-07	FALSE	TRUE	-0.11	0.03	0.92	-0.29	0.15	-0.98	FALSE	-1.16	-0.11	0.02	-0.06	0.02
TCGA-CZ-5451-01A-01R-1503-07	FALSE	TRUE	-0.12	0.37	0.81	0.39	0.29	0.33	TRUE	-0.12	-0.43	-0.01	-0.09	0.01
TCGA-AS-3777-01A-01R-0864-07	FALSE	TRUE	-0.12	-1.51	0.94	-1.62	-1.06	-2.29	FALSE	-0.32	-0.12	0.01	-0.06	0.03
TCGA-B0-4710-01A-01R-1503-07	FALSE	TRUE	-0.12	-0.73	0.25	-0.55	-0.81	0.1	FALSE	0.59	-0.12	0.03	-0.03	-0.01
TCGA-T7-A92I-01A-11R-A37O-07	FALSE	TRUE	-0.13	-1.19	0.94	-0.17	4.03	-0.46	FALSE	-0.73	-0.13	-0.03	-0.02	0.03
TCGA-AK-3443-01A-02R-1325-07	FALSE	TRUE	-0.13	-2.99	0.98	-2.36	2.28	-4.9	FALSE	-1.31	-0.13	0.03	-0.08	0.03
TCGA-CZ-5455-01A-01R-1503-07	FALSE	TRUE	-0.13	3.19	0.86	2.25	2.37	3.49	TRUE	-0.13	-1.07	-0.06	-0.06	-0.06
TCGA-B0-5705-01A-11R-1541-07	FALSE	TRUE	-0.13	1.61	0.95	1.42	1.56	2.03	TRUE	-0.13	-0.64	-0.02	-0.1	0
TCGA-BP-4960-01A-01R-1334-07	FALSE	TRUE	-0.14	-1.19	0.02	-0.71	-2.31	-0.19	FALSE	1.1	-0.14	-0.01	0.03	-0.04
TCGA-B0-5812-01A-11R-1672-07	FALSE	TRUE	-0.14	1.25	0.79	0.92	0.59	0.63	TRUE	-0.14	0.98	0.02	0.12	0
TCGA-CJ-4874-01A-01R-1305-07	FALSE	TRUE	-0.14	2.09	0.93	1.67	0.76	3.03	TRUE	-0.14	-0.51	-0.02	-0.07	-0.01
TCGA-B0-4713-01A-01R-1277-07	FALSE	TRUE	-0.14	-0.98	0.41	-0.8	-2.17	-0.08	FALSE	0.1	-0.14	0.02	-0.04	0
TCGA-BP-4327-01A-01R-1289-07	FALSE	TRUE	-0.14	-1.27	0.13	-0.95	0	-0.76	FALSE	0.56	-0.14	0.02	-0.03	0
TCGA-A3-3329-01A-01R-0864-07	FALSE	TRUE	-0.15	1.72	0.89	0.83	0.56	0.79	TRUE	-0.15	-0.92	-0.06	-0.09	-0.01
TCGA-B8-5549-01A-01R-1541-07	FALSE	TRUE	-0.15	0.73	0.7	1	0.55	2.22	FALSE	0.03	-0.15	-0.01	-0.01	-0.03
TCGA-BP-4351-01A-01R-1289-07	FALSE	TRUE	-0.15	-2.08	0.01	-1.88	-2.16	-1.68	FALSE	0.64	-0.15	0.01	-0.03	0.02
TCGA-B0-5700-01A-11R-1541-07	FALSE	TRUE	-0.15	-0.42	0.62	-0.29	-0.67	-0.81	FALSE	0.48	-0.15	0.02	-0.05	-0.01
TCGA-B0-5108-01A-01R-1420-07	FALSE	TRUE	-0.15	1.33	0.19	1.06	1.33	0.2	FALSE	1.07	-0.15	-0.06	0.14	-0.1
TCGA-A3-3307-01A-01R-0864-07	FALSE	TRUE	-0.17	1.07	0.74	0.65	0.74	1.41	TRUE	-0.17	-1.31	-0.08	-0.12	-0.01
TCGA-CZ-5987-01A-11R-1672-07	FALSE	TRUE	-0.17	0.38	0.45	-0.02	-1.09	-0.04	FALSE	0.07	-0.17	0.04	-0.04	-0.03
TCGA-AK-3431-01A-02R-1277-07	FALSE	TRUE	-0.17	0.06	0.83	0.51	-0.95	0.47	TRUE	-0.17	1.73	0.07	0.17	0.02
TCGA-B8-A54H-01A-11R-A33J-07	FALSE	TRUE	-0.17	0.25	0.62	0.41	-0.29	2.18	FALSE	0.23	-0.17	0.01	-0.06	0.02
TCGA-BP-4969-01A-01R-1334-07	FALSE	TRUE	-0.18	-1.75	0.1	-1.81	-1.25	-2.53	FALSE	-0.12	-0.18	0.03	-0.08	0.04
TCGA-BP-4768-01A-01R-1289-07	FALSE	TRUE	-0.18	-1.03	0.39	-0.62	-0.73	0.2	FALSE	-0.59	-0.18	0.02	-0.05	0
TCGA-A3-3328-01A-01R-0864-07	FALSE	TRUE	-0.19	-2.49	1	-2.09	1.01	-4.53	FALSE	-1.09	-0.19	0.03	-0.09	0.03
TCGA-B4-5377-01A-01R-1503-07	FALSE	TRUE	-0.19	1.26	0.97	1.22	1.55	2.06	TRUE	-0.19	-0.29	-0.02	-0.01	-0.03
TCGA-A3-3311-01A-02R-1325-07	FALSE	TRUE	-0.19	0.77	0.52	0.51	0.13	0.85	FALSE	-0.3	-0.19	-0.03	0.02	-0.02
TCGA-CJ-4912-01A-01R-1426-07	FALSE	TRUE	-0.19	-2.09	0.05	-1.26	-2.29	-1.15	FALSE	0.24	-0.19	0.02	-0.03	0
TCGA-AK-3456-01A-02R-1325-07	FALSE	TRUE	-0.2	-1.29	0.72	-0.89	1.85	-1.8	FALSE	-0.82	-0.2	-0.05	-0.01	0.02
TCGA-B4-5835-01A-11R-1672-07	FALSE	TRUE	-0.2	0.28	0.76	0.57	0.15	0.3	FALSE	-0.71	-0.2	0.02	-0.07	0
TCGA-B0-5711-01A-11R-1672-07	FALSE	TRUE	-0.2	1.19	0.75	0.93	1.07	0.83	TRUE	-0.2	0.16	-0.02	0.03	0.01
TCGA-CZ-5985-01A-11R-1672-07	FALSE	TRUE	-0.21	2.05	0.89	1.51	1.03	1.31	TRUE	-0.21	-1.37	-0.1	-0.08	-0.05
TCGA-CZ-5984-01A-11R-1672-07	FALSE	TRUE	-0.21	0.41	0.48	0.34	-0.54	-0.01	FALSE	0.23	-0.21	0.01	-0.06	0
TCGA-B0-5695-01A-11R-1541-07	FALSE	TRUE	-0.22	0.18	0.89	0.42	0.77	0.65	TRUE	-0.22	0.72	0.06	0.02	0.02
TCGA-B0-5701-01A-11R-1541-07	FALSE	TRUE	-0.22	0.8	0.25	0.3	-0.86	0.3	FALSE	-0.39	-0.22	0.01	-0.05	0
TCGA-B0-5119-01A-02R-1420-07	FALSE	TRUE	-0.22	0.7	0.92	0.91	1.02	1.98	TRUE	-0.22	0.36	0.02	0	0.02
TCGA-CJ-6033-01A-11R-1672-07	FALSE	TRUE	-0.23	0.56	0.61	0.53	-0.64	0.64	TRUE	-0.23	1.59	0.12	0.13	-0.01
TCGA-BP-5006-01A-01R-1334-07	FALSE	TRUE	-0.23	-0.58	0.59	-0.63	-0.31	-1.7	FALSE	-0.11	-0.23	-0.02	-0.02	0
TCGA-BP-4776-01A-01R-1289-07	FALSE	TRUE	-0.23	-0.53	0.25	-0.22	-0.63	-0.18	FALSE	0.96	-0.23	0.01	-0.03	-0.01
TCGA-B0-5713-01A-11R-1672-07	FALSE	TRUE	-0.23	1.56	0.87	0.83	1.12	0.91	TRUE	-0.23	-0.3	0.01	-0.06	-0.01
TCGA-CJ-4871-01A-01R-1305-07	FALSE	TRUE	-0.24	0.78	0.78	0.55	0.08	0.66	TRUE	-0.24	1.51	0.08	0.17	-0.02
TCGA-A3-3322-01A-02R-1325-07	FALSE	TRUE	-0.24	-1.7	0.35	-1.35	-0.44	-2.32	FALSE	-0.05	-0.24	-0.03	-0.01	0.03
TCGA-AK-3454-01A-02R-1277-07	FALSE	TRUE	-0.24	-2.25	0	-1.64	-3.51	-0.87	FALSE	1.14	-0.24	0	-0.04	0.02
TCGA-B0-4852-01A-01R-1503-07	FALSE	TRUE	-0.24	0.21	0.41	-0.44	-0.42	-0.38	FALSE	-0.55	-0.24	0.04	-0.05	-0.02
TCGA-B0-4691-01A-01R-1277-07	FALSE	TRUE	-0.24	-0.71	0.07	-0.54	-2.01	0.81	FALSE	0.8	-0.24	0.01	-0.01	-0.02
TCGA-CJ-4638-01A-02R-1325-07	FALSE	TRUE	-0.24	-2.59	0.05	-1.79	-2.37	-0.9	FALSE	0.16	-0.24	0.05	-0.08	0.01
TCGA-CW-6090-01A-11R-1672-07	FALSE	TRUE	-0.25	0.88	0.69	1.18	0.85	1.72	TRUE	-0.25	0.56	0	0.1	-0.02
TCGA-B0-5399-01A-01R-1503-07	FALSE	TRUE	-0.25	0.31	0.24	0.03	-0.18	-0.2	FALSE	0.73	-0.25	-0.03	-0.02	0.02
TCGA-CW-5581-01A-02R-1541-07	FALSE	TRUE	-0.25	1.02	0.88	0.73	0.9	0.46	TRUE	-0.25	-0.13	0	-0.05	0.02
TCGA-CJ-4891-01A-01R-1305-07	FALSE	TRUE	-0.26	-0.48	0.29	-0.23	-0.42	-0.46	FALSE	0.46	-0.26	-0.03	0.08	-0.08
TCGA-B0-5077-01A-01R-1334-07	FALSE	TRUE	-0.26	0.11	0.38	-0.17	-0.85	0.21	FALSE	0.36	-0.26	0.02	-0.04	0
TCGA-BP-4991-01A-01R-1334-07	FALSE	TRUE	-0.27	-0.59	0.12	-0.83	-0.91	-1.79	FALSE	0.06	-0.27	-0.02	-0.01	0
TCGA-A3-3385-01A-02R-1420-07	FALSE	TRUE	-0.27	-1.74	0.84	-1.41	0.29	-2.52	FALSE	-1.28	-0.27	0.02	-0.1	0.05
TCGA-A3-3363-01A-01R-0864-07	FALSE	TRUE	-0.27	-1.83	0.93	-1.13	0.09	-1.18	FALSE	-0.7	-0.27	-0.02	-0.07	0.04
TCGA-BP-4347-01A-01R-1289-07	FALSE	TRUE	-0.28	0.42	0.37	0.1	0.74	-0.13	FALSE	0.05	-0.28	0.01	-0.06	0
TCGA-CJ-4897-01A-03R-1426-07	FALSE	TRUE	-0.29	0.51	0.82	0.39	0.64	0.57	TRUE	-0.29	0.9	0.04	0.07	0.02
TCGA-B8-4153-01B-11R-1672-07	FALSE	TRUE	-0.29	-0.55	0.39	-0.49	-0.87	-0.35	FALSE	0.03	-0.29	0.01	-0.06	0
TCGA-CZ-5468-01A-01R-1503-07	FALSE	TRUE	-0.3	-0.28	0.44	0.52	1.42	0.48	TRUE	-0.3	0.71	0.09	0.06	-0.04
TCGA-B0-5115-01A-01R-1420-07	FALSE	TRUE	-0.3	0.06	0.15	-0.32	0.44	-1.22	FALSE	0.07	-0.3	-0.02	0.01	-0.01
TCGA-BP-5009-01A-01R-1334-07	FALSE	TRUE	-0.3	-0.08	0.09	0.1	-1.28	1.43	FALSE	0.68	-0.3	-0.01	-0.01	-0.02
TCGA-BP-4174-01A-02R-1289-07	FALSE	TRUE	-0.3	1.14	0.86	1.01	1.97	1.21	FALSE	-0.57	-0.3	0	-0.03	-0.03
TCGA-A3-3335-01A-01R-0864-07	FALSE	TRUE	-0.31	-0.68	0.89	-0.74	2.34	-1.21	FALSE	-0.42	-0.31	0.02	-0.04	-0.03
TCGA-B0-4845-01A-01R-1277-07	FALSE	TRUE	-0.32	-1.77	0.04	-1.64	-1.23	-3.21	FALSE	0.08	-0.32	0.03	-0.1	0.04
TCGA-AK-3455-01A-01R-0864-07	FALSE	TRUE	-0.32	1.87	0.84	1.2	-0.35	3.5	TRUE	-0.32	-1.25	-0.03	-0.15	-0.02
TCGA-BP-4163-01A-02R-1325-07	FALSE	TRUE	-0.32	-0.05	0.38	-0.23	-0.88	-0.23	FALSE	0	-0.32	-0.04	-0.01	0
TCGA-AK-3447-01A-01R-1766-07	FALSE	TRUE	-0.33	-1.3	1	-1.74	0	-1.99	FALSE	-1.09	-0.33	0.01	-0.11	0.04
TCGA-B0-5696-01A-11R-1541-07	FALSE	TRUE	-0.33	0.56	0.92	0.57	2.11	0.56	TRUE	-0.33	1.26	0.09	0.06	0.03
TCGA-CJ-4878-01A-01R-1305-07	FALSE	TRUE	-0.33	-1.21	0.1	-1.72	-0.12	-3.6	FALSE	-0.66	-0.33	0.03	-0.06	-0.02
TCGA-BP-5008-01A-01R-1334-07	FALSE	TRUE	-0.35	0.46	0.43	0.52	0.79	1.26	FALSE	0.81	-0.35	-0.05	0.06	-0.06
TCGA-CZ-4853-01A-01R-1426-07	FALSE	TRUE	-0.35	1.09	0.94	0.2	1.14	-1.54	FALSE	-0.21	-0.35	0.01	-0.09	0.01
TCGA-A3-3319-01A-02R-1325-07	FALSE	TRUE	-0.36	0.2	0.51	-0.2	-1.22	0.23	FALSE	-0.09	-0.36	0.03	-0.06	-0.04
TCGA-A3-3382-01A-02R-1325-07	FALSE	TRUE	-0.36	0.14	0.15	0.02	-0.57	0.66	FALSE	-0.28	-0.36	-0.01	-0.02	-0.02
TCGA-AK-3461-01A-02R-1277-07	FALSE	TRUE	-0.37	-0.29	0.09	-0.94	-0.4	-1.35	FALSE	0.42	-0.37	-0.02	-0.01	-0.03
TCGA-AK-3440-01A-02R-1277-07	FALSE	TRUE	-0.37	-1.42	0.99	-1.75	2.15	-3.35	FALSE	-0.92	-0.37	0.02	-0.08	-0.01
TCGA-A3-3380-01A-01R-0864-07	FALSE	TRUE	-0.38	-0.97	0.28	-0.69	-0.87	-0.84	FALSE	0.41	-0.38	-0.06	-0.04	0.04
TCGA-AK-3458-01A-01R-1503-07	FALSE	TRUE	-0.38	-1.29	0.53	-1.53	-2.24	-0.43	FALSE	-0.54	-0.38	0.01	-0.11	0.04
TCGA-AK-3460-01A-02R-1277-07	FALSE	TRUE	-0.39	-0.75	0.21	-0.84	-0.79	-0.56	FALSE	-0.16	-0.39	-0.03	-0.04	0.01
TCGA-CZ-5457-01A-01R-1503-07	FALSE	TRUE	-0.39	1.39	0.93	1.14	1.51	1.69	TRUE	-0.39	0.14	0	-0.01	0.01
TCGA-BP-4998-01A-01R-1334-07	FALSE	TRUE	-0.4	0.58	0.12	0.24	0.34	0.56	FALSE	1	-0.4	-0.08	0.04	-0.02
TCGA-A3-A6NL-01A-11R-A33J-07	FALSE	TRUE	-0.41	-0.09	0.11	-0.13	-1.14	-0.57	FALSE	0.98	-0.41	-0.02	-0.04	0
TCGA-BP-4799-01A-01R-1305-07	FALSE	TRUE	-0.43	0.9	0.09	0.6	0.26	1.65	TRUE	-0.43	0.42	0.01	0.1	-0.05
TCGA-A3-3367-01A-02R-1420-07	FALSE	TRUE	-0.43	-0.09	0.45	-0.23	0.65	-0.99	FALSE	-0.32	-0.43	-0.04	-0.05	0.02
TCGA-BP-4959-01A-01R-1334-07	FALSE	TRUE	-0.44	-0.07	0.95	0.82	0.14	1.06	FALSE	0.11	-0.44	-0.09	-0.02	0.02
TCGA-BP-4341-01A-01R-1289-07	FALSE	TRUE	-0.44	-2.43	0.04	-1.92	-0.71	-3.39	FALSE	0.24	-0.44	-0.01	-0.08	0.03
TCGA-BP-4790-01A-01R-1305-07	FALSE	TRUE	-0.44	0.99	0.15	0.82	-0.2	1.88	FALSE	1.13	-0.44	-0.1	0.06	-0.02
TCGA-CJ-6032-01A-11R-1672-07	FALSE	TRUE	-0.45	1.22	0.86	0.93	0.71	1.69	TRUE	-0.45	-0.3	0.01	-0.03	-0.04
TCGA-B0-4945-01A-01R-1420-07	FALSE	TRUE	-0.46	-0.32	0.18	-0.57	0.09	-0.68	FALSE	-0.07	-0.46	-0.01	-0.03	-0.02
TCGA-AK-3433-01A-02R-1277-07	FALSE	TRUE	-0.46	-1.81	0.89	-2.05	0.09	-3.58	FALSE	-0.7	-0.46	0	-0.1	0.03
TCGA-BP-4354-01A-02R-1289-07	FALSE	TRUE	-0.46	0.63	0.08	0.5	0.52	-0.35	FALSE	0.34	-0.46	-0.04	0.04	-0.08
TCGA-BP-4774-01A-01R-1289-07	FALSE	TRUE	-0.46	-1.18	0.07	-0.89	-1.02	-0.62	FALSE	0.6	-0.46	0	-0.06	-0.01
TCGA-G6-A8L6-01A-11R-A37O-07	FALSE	TRUE	-0.47	-0.66	0.17	-0.26	-0.76	-0.32	FALSE	0.59	-0.47	0	-0.08	0.01
TCGA-BP-4766-01A-01R-1289-07	FALSE	TRUE	-0.48	-1.79	0.52	-1.17	-0.71	-2.56	FALSE	-0.22	-0.48	-0.02	-0.06	0.01
TCGA-CZ-5454-01A-01R-1503-07	FALSE	TRUE	-0.49	1.25	0.92	1.47	1.36	1.1	TRUE	-0.49	-0.54	-0.07	0	-0.03
TCGA-CZ-5986-01A-11R-1672-07	FALSE	TRUE	-0.51	0.28	0.42	-0.24	1.42	-1.75	FALSE	-0.73	-0.51	-0.02	-0.04	-0.02
TCGA-A3-3372-01A-02R-1325-07	FALSE	TRUE	-0.54	0.56	0.08	-0.05	-0.09	-0.04	FALSE	0.36	-0.54	-0.02	-0.03	-0.02
TCGA-B0-4718-01A-01R-1277-07	FALSE	TRUE	-0.55	-0.79	0.01	-0.68	0.14	-0.15	FALSE	0.71	-0.55	0	-0.05	-0.02
TCGA-CZ-5989-01A-11R-1672-07	FALSE	TRUE	-0.55	1.52	0.45	-0.15	1.62	1.32	FALSE	-1.62	-0.55	-0.04	-0.04	0
TCGA-B4-5836-01A-11R-1672-07	FALSE	TRUE	-0.56	1.13	0.85	0.83	0.95	0.62	TRUE	-0.56	0.76	0.04	0.07	-0.01
TCGA-BP-4164-01A-02R-1325-07	FALSE	TRUE	-0.56	-0.62	0.29	-1.02	-0.03	-1	FALSE	-0.9	-0.56	0.01	-0.09	-0.01
TCGA-A3-3306-01A-01R-0864-07	FALSE	TRUE	-0.56	-0.07	0.91	-0.53	-0.24	-0.89	FALSE	-1.08	-0.56	0.02	-0.12	0.02
TCGA-A3-A8OV-01A-11R-A37O-07	FALSE	TRUE	-0.56	0	0.89	-0.28	0.07	-1.31	FALSE	-0.26	-0.56	-0.02	-0.1	0.02
TCGA-CZ-4866-01A-01R-1503-07	FALSE	TRUE	-0.58	-0.59	0.88	-0.47	0.65	-0.94	FALSE	-0.94	-0.58	-0.03	-0.07	0
TCGA-B0-5113-01A-01R-1420-07	FALSE	TRUE	-0.59	0.66	0.25	0.28	0.64	0.41	FALSE	0.37	-0.59	-0.05	-0.01	-0.03
TCGA-B2-A4SR-01A-11R-A266-07	FALSE	TRUE	-0.6	0.54	0.16	0.02	0.75	0.11	FALSE	0.41	-0.6	-0.04	-0.07	0.02
TCGA-BP-4994-01A-01R-1334-07	FALSE	TRUE	-0.62	-0.43	0.89	-0.51	0.49	-0.1	FALSE	-0.24	-0.62	-0.03	-0.06	0
TCGA-BP-5007-01A-01R-1334-07	FALSE	TRUE	-0.62	0.31	0.25	0.1	-0.17	0.63	FALSE	0.36	-0.62	-0.04	-0.06	0
TCGA-BP-4971-01A-01R-1334-07	FALSE	TRUE	-0.63	-0.28	0.01	-0.46	0	-1.13	FALSE	1.33	-0.63	-0.09	0.06	-0.05
TCGA-B0-4701-01A-01R-1277-07	FALSE	TRUE	-0.64	1	0.45	0.5	0.55	0.65	FALSE	0.44	-0.64	0.02	-0.07	-0.05
TCGA-B0-5107-01A-01R-1420-07	FALSE	TRUE	-0.64	0.55	0.37	0.65	-1.18	2.07	FALSE	0.07	-0.64	0.06	-0.15	-0.01
TCGA-BP-4340-01A-01R-1289-07	FALSE	TRUE	-0.65	-0.2	0.41	-0.84	-0.61	-1.77	FALSE	-0.52	-0.65	0	-0.08	-0.01
TCGA-CJ-4643-01A-02R-1325-07	FALSE	TRUE	-0.65	0.27	0.21	-0.15	0.62	-0.44	FALSE	0.46	-0.65	-0.07	-0.01	-0.01
TCGA-CZ-5463-01A-01R-1503-07	FALSE	TRUE	-0.66	1.98	0.94	1.18	1.33	1.17	FALSE	-1.03	-0.66	0	-0.1	-0.02
TCGA-BP-4995-01A-01R-1334-07	FALSE	TRUE	-0.66	-0.04	0.84	-0.1	0.62	0.46	FALSE	-0.17	-0.66	-0.04	-0.06	-0.01
TCGA-B8-4621-01A-01R-1503-07	FALSE	TRUE	-0.67	-0.88	0.75	-0.4	-0.66	-0.4	FALSE	-0.37	-0.67	-0.06	-0.06	0.01
TCGA-G6-A5PC-01A-11R-A33J-07	FALSE	TRUE	-0.68	-1.12	0.35	-0.05	-2.23	1.83	FALSE	0.21	-0.68	0.01	-0.13	0
TCGA-CJ-4642-01B-01R-1305-07	FALSE	TRUE	-0.69	-5.56	0	-5.5	-4.63	-4.51	FALSE	0.75	-0.69	-0.03	-0.09	0.03
TCGA-A3-3324-01A-02R-1325-07	FALSE	TRUE	-0.7	0.57	0.5	0.47	0.94	1.26	FALSE	-0.03	-0.7	-0.05	-0.05	-0.02
TCGA-B8-4154-01A-01R-1188-07	FALSE	TRUE	-0.7	2	0.99	1.06	0.44	1.66	TRUE	-0.7	-0.3	0	-0.07	0.02
TCGA-DV-A4VX-01A-11R-A266-07	FALSE	TRUE	-0.71	-0.63	0.52	-0.37	-0.97	0.64	FALSE	-0.21	-0.71	0.03	-0.1	-0.03
TCGA-B2-3923-01A-02R-A277-07	FALSE	TRUE	-0.71	-2.74	0.73	-3.21	0.15	-5.37	FALSE	-0.88	-0.71	-0.04	-0.1	0.03
TCGA-BP-4756-01A-01R-1289-07	FALSE	TRUE	-0.72	0.11	0.69	-0.15	1.82	0.35	FALSE	-0.22	-0.72	-0.04	-0.09	0.02
TCGA-BP-4977-01A-01R-1334-07	FALSE	TRUE	-0.72	-0.3	0.33	-0.51	-0.5	-0.85	FALSE	0.2	-0.72	-0.03	-0.05	-0.02
TCGA-BP-4334-01A-01R-1289-07	FALSE	TRUE	-0.72	-3.21	0.44	-2.71	-0.48	-5.03	FALSE	0.04	-0.72	-0.02	-0.11	0.02
TCGA-BP-4176-01A-02R-1289-07	FALSE	TRUE	-0.73	0.04	0.32	0.3	0.19	0.23	FALSE	0.13	-0.73	-0.09	0.02	-0.05
TCGA-CJ-4882-01A-02R-1426-07	FALSE	TRUE	-0.73	-1.86	0	-1.65	-3.13	-0.92	FALSE	1.41	-0.73	-0.04	-0.04	-0.01
TCGA-B8-4146-01B-11R-1672-07	FALSE	TRUE	-0.73	2.71	0.96	0.71	2.56	0.92	FALSE	-1.97	-0.73	-0.02	-0.07	-0.03
TCGA-B0-4828-01A-01R-1277-07	FALSE	TRUE	-0.73	-1.5	0.04	-1.61	-1.64	-1.19	FALSE	0.31	-0.73	0.02	-0.12	0
TCGA-A3-A8OW-01A-11R-A37O-07	FALSE	TRUE	-0.74	-0.45	0.24	0.04	0.19	0.68	FALSE	0.42	-0.74	-0.03	-0.12	0.03
TCGA-BP-4775-01A-01R-1289-07	FALSE	TRUE	-0.75	-0.09	0.39	-0.29	0.33	-1.12	FALSE	0.23	-0.75	-0.01	-0.1	0
TCGA-AK-3451-01A-02R-1188-07	FALSE	TRUE	-0.76	0.26	1	0.89	-0.71	2.82	TRUE	-0.76	0.13	0	-0.04	0.04
TCGA-B0-4816-01A-01R-1503-07	FALSE	TRUE	-0.77	-0.34	0.17	-0.14	-1.15	-0.26	FALSE	0.44	-0.77	-0.07	-0.02	-0.03
TCGA-B8-4622-01A-02R-1277-07	FALSE	TRUE	-0.78	0.43	0.18	-0.1	-0.84	-0.69	FALSE	0.45	-0.78	-0.08	-0.04	0
TCGA-B0-5088-01A-01R-1334-07	FALSE	TRUE	-0.79	-0.43	0.11	-0.05	-0.61	-0.05	FALSE	1.28	-0.79	-0.1	-0.01	-0.01
TCGA-BP-4331-01A-01R-1289-07	FALSE	TRUE	-0.79	0.31	0.6	0.28	0.01	0.14	FALSE	0.58	-0.79	-0.06	-0.07	0
TCGA-A3-3323-01A-02R-1325-07	FALSE	TRUE	-0.81	-0.26	0.05	-0.49	-1.41	-0.8	FALSE	0.74	-0.81	-0.07	-0.03	0
TCGA-B8-A54I-01A-21R-A33J-07	FALSE	TRUE	-0.85	0.18	0.32	0.65	0.62	-0.2	FALSE	1.16	-0.85	-0.03	-0.08	-0.02
TCGA-B2-5639-01A-01R-1541-07	FALSE	TRUE	-0.85	0.1	0.37	-0.18	-0.35	-0.99	FALSE	0.03	-0.85	-0.05	-0.08	-0.01
TCGA-BP-4981-01A-01R-1334-07	FALSE	TRUE	-0.85	-0.7	0.06	-0.54	-2.05	-0.54	FALSE	0.73	-0.85	-0.01	-0.08	-0.02
TCGA-B8-A54E-01A-11R-A266-07	FALSE	TRUE	-0.87	-0.84	0.9	-0.9	0.61	-1.42	FALSE	-0.8	-0.87	-0.06	-0.11	0.03
TCGA-B2-4099-01A-02R-1188-07	FALSE	TRUE	-0.88	1.58	0.97	0.68	0.47	0.08	FALSE	-0.29	-0.88	-0.03	-0.11	-0.01
TCGA-CJ-4635-01A-02R-1305-07	FALSE	TRUE	-0.88	0.44	0.17	0.41	-0.88	1.89	FALSE	0.66	-0.88	-0.04	-0.06	-0.02
TCGA-B0-4817-01A-01R-1277-07	FALSE	TRUE	-0.88	-1.11	0.23	-1.22	-1.76	-1.51	FALSE	0.21	-0.88	-0.01	-0.06	-0.06
TCGA-CJ-4884-01A-01R-1305-07	FALSE	TRUE	-0.92	0.93	0.68	0.9	0.53	1.68	FALSE	0.28	-0.92	-0.04	-0.1	-0.01
TCGA-CJ-4873-01A-01R-1305-07	FALSE	TRUE	-0.93	-0.11	0.06	0.36	-0.65	0.73	FALSE	1.21	-0.93	-0.06	-0.06	-0.02
TCGA-CZ-5460-01A-01R-1503-07	FALSE	TRUE	-0.94	0.67	0.67	0.95	1.84	1.95	FALSE	0.43	-0.94	-0.02	-0.11	-0.03
TCGA-B0-5104-01A-01R-1420-07	FALSE	TRUE	-0.95	-0.68	0.38	-0.99	-0.4	-1.44	FALSE	-0.24	-0.95	-0.06	-0.05	-0.04
TCGA-B0-4697-01A-01R-1277-07	FALSE	TRUE	-0.97	0.51	0	0.34	-0.12	1.67	FALSE	1.57	-0.97	-0.03	-0.07	-0.04
TCGA-CZ-4861-01A-01R-1305-07	FALSE	TRUE	-0.98	1.36	0.77	1.01	0.93	0.54	FALSE	-0.22	-0.98	-0.02	-0.05	-0.1
TCGA-CJ-4894-01A-01R-1305-07	FALSE	TRUE	-1.02	2.01	0.35	1.62	0.69	3.12	FALSE	0.81	-1.02	-0.03	-0.12	-0.01
TCGA-B0-5106-01A-01R-1420-07	FALSE	TRUE	-1.02	-0.26	0.05	-0.23	-1.15	0.91	FALSE	0.87	-1.02	-0.08	-0.03	-0.03
TCGA-B0-5085-01A-01R-1334-07	FALSE	TRUE	-1.03	-1.31	0.05	-1.29	-1.05	-1.24	FALSE	0.71	-1.03	-0.03	-0.12	0
TCGA-CJ-4636-01A-02R-1325-07	FALSE	TRUE	-1.04	0.23	0.04	0.14	-0.7	1.31	FALSE	0.9	-1.04	-0.09	-0.04	-0.03
TCGA-B0-5699-01A-11R-1541-07	FALSE	TRUE	-1.04	0.26	0.47	-0.15	-0.26	-1.1	FALSE	-0.14	-1.04	-0.04	-0.12	-0.01
TCGA-B2-5635-01A-01R-A277-07	FALSE	TRUE	-1.06	0.37	0.58	-0.35	-0.11	0.77	FALSE	-0.87	-1.06	-0.07	-0.09	-0.01
TCGA-A3-3331-01A-02R-1325-07	FALSE	TRUE	-1.07	0.58	0.36	0.11	-0.01	0.08	FALSE	0.21	-1.07	-0.08	-0.06	-0.03
TCGA-CJ-4641-01A-02R-1325-07	FALSE	TRUE	-1.12	1.79	0.57	1.53	0.77	2.52	FALSE	1.05	-1.12	-0.08	-0.06	-0.04
TCGA-B2-4098-01A-02R-1325-07	FALSE	TRUE	-1.12	-1.39	0.19	-0.91	0.91	-2.01	FALSE	-0.14	-1.12	-0.06	-0.09	-0.01
TCGA-A3-3352-01A-01R-0864-07	FALSE	TRUE	-1.13	0.63	0.73	0.06	0.53	-0.97	FALSE	-0.04	-1.13	-0.06	-0.13	0
TCGA-B4-5838-01A-11R-1672-07	FALSE	TRUE	-1.13	0.88	0.97	0.89	2.58	1.13	TRUE	-1.13	1.69	0.08	0.12	0.05
TCGA-A3-3374-01A-02R-1325-07	FALSE	TRUE	-1.15	-2.34	0.68	-0.83	2.38	-2.75	FALSE	0.44	-1.15	-0.12	-0.04	-0.01
TCGA-CZ-5462-01A-01R-1503-07	FALSE	TRUE	-1.15	1.71	0.95	0.83	1.4	-0.51	FALSE	-0.47	-1.15	-0.06	-0.08	-0.05
TCGA-BP-5001-01A-01R-1334-07	FALSE	TRUE	-1.16	-1.23	0.02	-1.08	-2.04	0.07	FALSE	0.79	-1.16	-0.05	-0.14	0.02
TCGA-A3-3370-01A-02R-1420-07	FALSE	TRUE	-1.19	1.04	0.43	0.92	0.8	2	FALSE	0.8	-1.19	-0.08	-0.07	-0.03
TCGA-BP-4973-01A-01R-1334-07	FALSE	TRUE	-1.21	0.43	0.29	0.16	0.29	0.85	FALSE	0.16	-1.21	-0.06	-0.1	-0.03
TCGA-B0-4846-01A-01R-1277-07	FALSE	TRUE	-1.21	1.76	0.43	0.76	1.34	1.1	FALSE	0.07	-1.21	-0.06	-0.05	-0.07
TCGA-BP-4798-01A-01R-1305-07	FALSE	TRUE	-1.23	2.47	0.06	1.63	-0.02	3.47	FALSE	1.15	-1.23	-0.07	-0.03	-0.09
TCGA-BP-4335-01A-01R-1289-07	FALSE	TRUE	-1.27	-0.09	0.01	-0.96	-1.04	-0.19	FALSE	0.82	-1.27	-0.05	-0.1	-0.03
TCGA-BP-4963-01A-01R-1334-07	FALSE	TRUE	-1.3	0.05	0.22	-0.15	-1.27	-0.08	FALSE	0.76	-1.3	-0.09	-0.09	-0.01
TCGA-B0-4849-01A-01R-1277-07	FALSE	TRUE	-1.33	-0.93	0.04	-1.09	-0.97	-1.21	FALSE	0.4	-1.33	-0.07	-0.11	-0.03
TCGA-A3-3320-01A-02R-1325-07	FALSE	TRUE	-1.34	-0.23	0.35	-0.55	-0.05	-0.59	FALSE	-0.23	-1.34	-0.09	-0.08	-0.03
TCGA-CJ-5672-01A-11R-1541-07	FALSE	TRUE	-1.38	1.73	0.29	1.63	0.26	3.12	FALSE	1.55	-1.38	-0.1	-0.11	-0.01
TCGA-B0-4833-01A-01R-1305-07	FALSE	TRUE	-1.39	-0.47	0.05	-0.3	-0.78	1.14	FALSE	0.89	-1.39	-0.05	-0.15	-0.01
TCGA-B2-5633-01B-04R-A277-07	FALSE	TRUE	-1.4	-2.89	0	-3.27	-2.52	-3.51	FALSE	0.15	-1.4	-0.12	-0.09	0.01
TCGA-B0-4838-01A-01R-1305-07	FALSE	TRUE	-1.42	1.58	0.41	1.36	1.32	3.73	FALSE	0.64	-1.42	-0.03	-0.15	-0.06
TCGA-BP-4325-01A-02R-1289-07	FALSE	TRUE	-1.55	0.14	0.4	-0.05	0.24	1.41	FALSE	-0.11	-1.55	-0.06	-0.17	-0.01
TCGA-B0-5698-01A-11R-1672-07	FALSE	TRUE	-1.55	1.28	0.51	0.68	0.18	0.59	FALSE	0.08	-1.55	-0.08	-0.1	-0.08
TCGA-A3-3357-01A-02R-1420-07	FALSE	TRUE	-1.58	0.34	0.82	0.76	0.09	1.5	FALSE	-0.37	-1.58	-0.08	-0.15	-0.03
TCGA-A3-3343-01A-01R-0864-07	FALSE	TRUE	-1.58	1.56	0.86	0.95	0.68	-0.04	FALSE	0.1	-1.58	-0.1	-0.13	-0.03
TCGA-BP-5183-01A-01R-1426-07	FALSE	TRUE	-1.62	-0.04	0.04	-0.16	-1.43	0.79	FALSE	0.69	-1.62	-0.06	-0.18	-0.01
TCGA-A3-3378-01A-02R-1325-07	FALSE	TRUE	-1.65	0.74	0.19	0.63	0.99	1.03	FALSE	0.43	-1.65	-0.12	-0.06	-0.08
TCGA-AK-3453-01A-02R-1277-07	FALSE	TRUE	-1.69	0.6	0.03	0.25	-0.46	1.68	FALSE	1.1	-1.69	-0.05	-0.18	-0.03
TCGA-BP-4992-01A-01R-1334-07	FALSE	TRUE	-1.75	-0.6	0	-0.61	-1.43	0.6	FALSE	1.28	-1.75	-0.06	-0.18	-0.03
TCGA-B2-3924-01B-03R-A277-07	FALSE	TRUE	-1.78	-1	0	-2.09	-1.02	-1.61	FALSE	-0.04	-1.78	-0.1	-0.14	-0.02
TCGA-CZ-4864-01A-01R-1503-07	FALSE	TRUE	-1.88	2.29	0.64	1.55	1.32	2.49	FALSE	0.45	-1.88	-0.1	-0.13	-0.06
TCGA-B0-5075-01A-01R-1334-07	FALSE	TRUE	-1.89	0.01	0.7	0.47	-0.03	1.42	FALSE	0.03	-1.89	-0.12	-0.13	-0.05
TCGA-B2-4102-01A-02R-1325-07	FALSE	TRUE	-1.9	0.25	0.22	-0.27	0.13	-1.21	FALSE	0.39	-1.9	-0.13	-0.16	-0.01
TCGA-A3-3351-01A-02R-1325-07	FALSE	TRUE	-1.98	0.73	0.07	0.51	-0.03	1.87	FALSE	1.02	-1.98	-0.13	-0.12	-0.06
TCGA-B8-A54D-01A-21R-A266-07	FALSE	TRUE	-2.13	0.95	0.2	0.66	-0.58	2.46	FALSE	0.54	-2.13	-0.11	-0.21	-0.02
TCGA-B0-4847-01A-01R-1277-07	FALSE	TRUE	-2.27	0.69	0.05	0.36	-0.43	1.69	FALSE	1.04	-2.27	-0.07	-0.24	-0.04
TCGA-A3-3326-01A-01R-0864-07	FALSE	TRUE	-2.39	0.39	0.09	0.02	0.36	-0.77	FALSE	1.05	-2.39	-0.15	-0.21	-0.01
TCGA-B8-A54G-01A-11R-A266-07	FALSE	TRUE	-2.4	2.32	0.82	1.96	0.06	3.91	FALSE	0.58	-2.4	-0.11	-0.23	-0.04

[truncated: 2 more sheets: Table S11, Table S12]
